# Supplementary material for: Transcriptome Analysis Revealed Potential Neuro-Immune Interaction in Papillary Thyroid Carcinoma Tissues
Source: Diseases. 2023 Jan 4;11(1):9. doi: 10.3390/diseases11010009 (PMC9844349; doi:10.3390/diseases11010009)
Supplement: Supplementary file 1 [file diseases-11-00009-s001.zip › Supplementary Material S2.xlsx]

## Sheet: Top200_up_DEGs_GOBP_all
Term	Overlap	P-value	Adjusted P-value	Old P-value	Old Adjusted P-value	Odds Ratio	Combined Score	Genes
extracellular matrix organization (GO:0030198)	18/300	1.41984e-09	1.99061e-06	0	0	6.84522	139.456	MMP7;LAMB3;TMPRSS6;MMP1;COL11A1;MMP3;FN1;DMP1;ICAM4;ICAM5;KLK7;MMP10;COL19A1;HAPLN1;COMP;MMP13;IBSP;PRSS2
extracellular structure organization (GO:0043062)	15/216	4.91059e-09	2.44386e-06	0	0	7.90601	151.257	MMP7;LAMB3;MMP1;COL11A1;MMP3;FN1;DMP1;ICAM4;ICAM5;MMP10;COL19A1;HAPLN1;COMP;MMP13;IBSP
external encapsulating structure organization (GO:0045229)	15/217	5.22938e-09	2.44386e-06	0	0	7.86647	150.006	MMP7;LAMB3;MMP1;COL11A1;MMP3;FN1;DMP1;ICAM4;ICAM5;MMP10;COL19A1;HAPLN1;COMP;MMP13;IBSP
epidermis development (GO:0008544)	1983-09-01	1.44922e-07	5.07951e-05	0	0	12.5608	197.795	EDAR;SCEL;WNT10A;LAMB3;BNC1;KRT15;GRHL3;KRT5;KLK7
cellular component disassembly (GO:0022411)	1966-08-01	3.03821e-07	7.09928e-05	0	0	14.1825	212.834	MMP7;MMP13;MMP1;TMPRSS6;MMP3;PRSS2;MMP10;KLK7
extracellular matrix disassembly (GO:0022617)	1966-08-01	3.03821e-07	7.09928e-05	0	0	14.1825	212.834	MMP7;MMP13;MMP1;TMPRSS6;MMP3;PRSS2;MMP10;KLK7
cell-cell adhesion via plasma-membrane adhesion molecules (GO:0098742)	11/170	1.17406e-06	0.000235147	0	0	7.18948	98.1727	TENM1;CLDN10;CDH4;CDH3;CLDN9;CEACAM6;CDH22;CLDN16;NECTIN4;CLDN1;CD177
proteolysis (GO:0006508)	13/287	6.74881e-06	0.00118273	0	0	4.9541	58.9842	PCSK2;MMP7;TMPRSS6;MMP1;TMPRSS4;MMP3;TMPRSS11E;PHEX;KLK12;DPP4;CAPN8;REN;PRSS2
establishment of skin barrier (GO:0061436)	2019-04-01	3.34354e-05	0.00468764	0	0	26.9184	277.418	KRT16;SFN;ABCA12;CLDN1
regulation of water loss via skin (GO:0033561)	2019-04-01	3.34354e-05	0.00468764	0	0	26.9184	277.418	KRT16;SFN;ABCA12;CLDN1
calcium-independent cell-cell adhesion via plasma membrane cell-adhesion molecules (GO:0016338)	2020-04-01	4.1468e-05	0.00528528	0	0	25.2347	254.633	CLDN10;CLDN9;CLDN16;CLDN1
adherens junction organization (GO:0034332)	1949-05-01	0.000126875	0.0148232	0	0	11.5128	103.297	CDH4;CDH3;CDH22;NECTIN4;INAVA
skin development (GO:0043588)	1980-06-01	0.000150744	0.0162572	0	0	8.24436	72.5497	SCEL;WNT10A;KRT16;SFN;ABCA12;CLDN1
cell-cell junction organization (GO:0045216)	1982-06-01	0.000172778	0.0173025	0	0	8.02659	69.5383	CDH4;CDH3;CDH22;NECTIN4;CLDN1;CD177
negative regulation of locomotion (GO:0040013)	2013-03-01	0.000261658	0.0244563	0	0	30.1371	248.585	FRMD5;SPOCK3;TACSTD2
endodermal cell differentiation (GO:0035987)	1932-04-01	0.000280207	0.0245531	0	0	14.4111	117.882	LAMB3;COL11A1;FN1;HMGA2
negative regulation of cellular component movement (GO:0051271)	2015-03-01	0.000410176	0.0308196	0	0	25.1117	195.844	FRMD5;SPOCK3;TACSTD2
negative regulation of endopeptidase activity (GO:0010951)	1963-05-01	0.00041767	0.0308196	0	0	8.72767	67.9085	ANXA8L1;SERPINA1;SERPINB2;SPOCK3;ANXA8
neuropeptide signaling pathway (GO:0007218)	1963-05-01	0.00041767	0.0308196	0	0	8.72767	67.9085	CYSLTR2;GRP;NMU;KISS1R;SSTR3
endoderm formation (GO:0001706)	1936-04-01	0.000444895	0.0311871	0	0	12.6071	97.2978	LAMB3;COL11A1;FN1;HMGA2
positive regulation of stem cell proliferation (GO:2000648)	2017-03-01	0.000604039	0.0403268	0	0	21.5221	159.519	CITED1;HMGA2;SOX11
negative regulation of serine-type peptidase activity (GO:1902572)	2022-06-02	0.00145357	0.0886046	0	0	49.9899	326.621	ANXA8L1;ANXA8
regulation of serine-type endopeptidase activity (GO:1900003)	2022-06-02	0.00145357	0.0886046	0	0	49.9899	326.621	ANXA8L1;ANXA8
bicellular tight junction assembly (GO:0070830)	1953-04-01	0.00193774	0.113196	0	0	8.22616	51.3825	CLDN10;CLDN9;CLDN16;CLDN1
tight junction assembly (GO:0120192)	1956-04-01	0.00237463	0.130572	0	0	7.75039	46.8349	CLDN10;CLDN9;CLDN16;CLDN1
negative regulation of phospholipase activity (GO:0010519)	2022-08-02	0.00267777	0.130572	0	0	33.3232	197.366	ANXA8L1;ANXA8
regulation of phospholipase A2 activity (GO:0032429)	2022-08-02	0.00267777	0.130572	0	0	33.3232	197.366	ANXA8L1;ANXA8
positive regulation of epithelial cell proliferation involved in wound healing (GO:0060054)	2022-08-02	0.00267777	0.130572	0	0	33.3232	197.366	WNT7A;CLDN1
regulation of neurotransmitter receptor activity (GO:0099601)	1958-04-01	0.00270086	0.130572	0	0	7.46259	44.1351	SLURP2;NETO1;CACNG4;SHISA6
apical junction assembly (GO:0043297)	1960-04-01	0.00305654	0.142842	0	0	7.19534	41.6644	CLDN10;CLDN9;CLDN16;CLDN1
morphogenesis of an epithelium (GO:0002009)	1930-03-01	0.00327799	0.14825	0	0	11.1523	63.7969	WNT10A;KRT16;KRT6A
positive regulation of cellular process (GO:0048522)	14/625	0.00422252	0.165744	0	0	2.36388	12.9241	BNC1;FN1;IL31RA;HMGA2;SOX11;DPP4;FRMD5;CDH3;IBSP;CEACAM6;PRSS2;CRLF1;CRLF2;KRT6A
negative regulation of transforming growth factor beta production (GO:0071635)	2022-10-02	0.00424723	0.165744	0	0	24.9899	136.482	CDH3;FN1
response to interleukin-4 (GO:0070670)	2022-10-02	0.00424723	0.165744	0	0	24.9899	136.482	DCSTAMP;CITED1
cell-substrate junction assembly (GO:0007044)	1934-03-01	0.00469207	0.165744	0	0	9.71131	52.0709	LAMB3;FN1;KRT5
canonical Wnt signaling pathway (GO:0060070)	1968-04-01	0.00479861	0.165744	0	0	6.29337	33.603	WNT10A;CDH3;LRRK2;WNT7A
cellular response to calcium ion (GO:0071277)	1969-04-01	0.00505475	0.165744	0	0	6.19623	32.7621	SYT12;CPNE4;ADCY8;SYT8
regulation of regulated secretory pathway (GO:1903305)	1935-03-01	0.00509459	0.165744	0	0	9.40736	49.6669	SYT12;LRRK2;SYT8
lung development (GO:0030324)	1935-03-01	0.00509459	0.165744	0	0	9.40736	49.6669	CHI3L1;SOX11;STRA6
cell-cell junction maintenance (GO:0045217)	2022-11-02	0.00515702	0.165744	0	0	22.2121	117	INAVA;CD177
cellular response to UV-A (GO:0071492)	2022-11-02	0.00515702	0.165744	0	0	22.2121	117	MMP1;MMP3
postsynapse assembly (GO:0099068)	2022-11-02	0.00515702	0.165744	0	0	22.2121	117	LRP4;WNT7A
skeletal system development (GO:0001501)	6/158	0.00519025	0.165744	0	0	3.99783	21.0325	COMP;CHI3L1;SOX11;HAPLN1;PHEX;COL19A1
kidney development (GO:0001822)	1970-04-01	0.0053199	0.165744	0	0	6.10204	31.9521	CITED1;LRP4;REN;STRA6
wound healing (GO:0042060)	1970-04-01	0.0053199	0.165744	0	0	6.10204	31.9521	AHNAK2;WNT7A;CLDN1;KRT6A
positive regulation of cellular senescence (GO:2000774)	2022-12-02	0.00614788	0.18339	0	0	19.9899	101.782	HMGA2;HLA-G
hemidesmosome assembly (GO:0031581)	2022-12-02	0.00614788	0.18339	0	0	19.9899	101.782	LAMB3;KRT5
negative regulation of lymphocyte proliferation (GO:0050672)	1939-03-01	0.00690907	0.197684	0	0	8.36041	41.5923	SOX11;VTCN1;HLA-G
response to peptide (GO:1901652)	1939-03-01	0.00690907	0.197684	0	0	8.36041	41.5923	MMP13;MMP3;INAVA
positive regulation of cell aging (GO:0090343)	2013-02-01	0.0072181	0.198427	0	0	18.1717	89.6077	HMGA2;HLA-G
response to interleukin-6 (GO:0070741)	2013-02-01	0.0072181	0.198427	0	0	18.1717	89.6077	CITED1;CHI3L1
cell junction maintenance (GO:0034331)	2014-02-01	0.00836603	0.220458	0	0	16.6566	79.678	CLDN1;CD177
response to UV-A (GO:0070141)	2014-02-01	0.00836603	0.220458	0	0	16.6566	79.678	MMP1;MMP3
heterophilic cell-cell adhesion via plasma membrane cell adhesion molecules (GO:0007157)	1942-03-01	0.00849124	0.220458	0	0	7.71613	36.7961	TENM1;CEACAM6;NECTIN4
cellular response to metal ion (GO:0071248)	5/131	0.010264	0.261639	0	0	4.00366	18.3332	SYT12;CPNE4;LRRK2;ADCY8;SYT8
digestive tract morphogenesis (GO:0048546)	2016-02-01	0.0108884	0.26825	0	0	14.2756	64.5266	SOX11;STRA6
regulation of synaptic transmission, glutamatergic (GO:0051966)	1946-03-01	0.010906	0.26825	0	0	6.99693	31.6152	GRM4;LRRK2;CACNG4
regulation of stem cell proliferation (GO:0072091)	2017-02-01	0.0122597	0.291323	0	0	13.3232	58.6414	HMGA2;SOX11
stem cell development (GO:0048864)	2017-02-01	0.0122597	0.291323	0	0	13.3232	58.6414	WNT7A;SOX11
regulation of membrane depolarization (GO:0003254)	2018-02-01	0.0137022	0.309847	0	0	12.4899	53.5841	HCN4;LRRK2
positive regulation of CREB transcription factor activity (GO:0032793)	2018-02-01	0.0137022	0.309847	0	0	12.4899	53.5841	LPAR5;ADCY8
presynapse assembly (GO:0099054)	2018-02-01	0.0137022	0.309847	0	0	12.4899	53.5841	LRP4;WNT7A
cartilage development (GO:0051216)	1952-03-01	0.0152014	0.323192	0	0	6.1383	25.6972	CHI3L1;HMGA2;WNT7A
negative regulation of nervous system development (GO:0051961)	2019-02-01	0.0152144	0.323192	0	0	11.7546	49.199	SLIT1;WNT7A
cellular response to glucagon stimulus (GO:0071377)	2019-02-01	0.0152144	0.323192	0	0	11.7546	49.199	CYSLTR2;ADCY8
positive regulation of G protein-coupled receptor signaling pathway (GO:0045745)	2019-02-01	0.0152144	0.323192	0	0	11.7546	49.199	GRP;KLK6
embryonic digestive tract development (GO:0048566)	2020-02-01	0.0167949	0.340651	0	0	11.101	45.3663	SOX11;STRA6
positive regulation of hormone secretion (GO:0046887)	2020-02-01	0.0167949	0.340651	0	0	11.101	45.3663	GRP;SOX11
autonomic nervous system development (GO:0048483)	2021-02-01	0.018442	0.340651	0	0	10.5162	41.9925	FN1;SOX11
response to glucagon (GO:0033762)	2021-02-01	0.018442	0.340651	0	0	10.5162	41.9925	CYSLTR2;ADCY8
arachidonic acid metabolic process (GO:0019369)	1957-03-01	0.0194114	0.340651	0	0	5.56853	21.9505	ALOX5;CYP2S1;PLA2G10
renal system development (GO:0072001)	1957-03-01	0.0194114	0.340651	0	0	5.56853	21.9505	LRP4;REN;STRA6
icosanoid metabolic process (GO:0006690)	1957-03-01	0.0194114	0.340651	0	0	5.56853	21.9505	ALOX5;CYP2S1;PLA2G10
negative regulation of lymphocyte activation (GO:0051250)	2022-02-01	0.0201544	0.340651	0	0	9.9899	39.0039	SOX11;VTCN1
regulation of endoplasmic reticulum stress-induced intrinsic apoptotic signaling pathway (GO:1902235)	2022-02-01	0.0201544	0.340651	0	0	9.9899	39.0039	LRRK2;RNF183
exogenous drug catabolic process (GO:0042738)	2022-02-01	0.0201544	0.340651	0	0	9.9899	39.0039	CYP2W1;CYP2S1
negative regulation of neuron projection development (GO:0010977)	1958-03-01	0.0203229	0.340651	0	0	5.46701	21.2995	STMN2;LRP4;NGEF
positive regulation of cell population proliferation (GO:0008284)	10/474	0.021288	0.340651	0	0	2.19328	8.4433	DPP4;CEACAM6;BNC1;FN1;IL31RA;HMGA2;SOX11;CRLF1;CRLF2;KRT6A
protein processing (GO:0016485)	4/106	0.0218728	0.340651	0	0	3.94118	15.0652	PCSK2;TMPRSS4;PHEX;KLK6
drug catabolic process (GO:0042737)	2023-02-01	0.0219305	0.340651	0	0	9.51371	36.3412	CYP2W1;CYP2S1
triglyceride catabolic process (GO:0019433)	2023-02-01	0.0219305	0.340651	0	0	9.51371	36.3412	LIPH;PNPLA5
homophilic cell adhesion via plasma membrane adhesion molecules (GO:0007156)	1960-03-01	0.0222156	0.340651	0	0	5.27465	20.0804	CDH4;CEACAM6;NECTIN4
response to calcium ion (GO:0051592)	4/107	0.0225499	0.340651	0	0	3.90271	14.7992	SYT12;CPNE4;ADCY8;SYT8
negative regulation of response to stimulus (GO:0048585)	1961-03-01	0.0231968	0.340651	0	0	5.18344	19.5091	ALOX5;HMGA2;HLA-G
neuromuscular junction development (GO:0007528)	2024-02-01	0.0237689	0.340651	0	0	9.08081	33.9566	LRRK2;LRP4
negative regulation of peptidase activity (GO:0010466)	1963-03-01	0.0252289	0.340651	0	0	5.01015	18.4362	SERPINA1;SERPINB2;SPOCK3
regulation of AMPA receptor activity (GO:2000311)	2025-02-01	0.0256683	0.340651	0	0	8.68555	31.8108	CACNG4;SHISA6
regulation of dopamine secretion (GO:0014059)	2025-02-01	0.0256683	0.340651	0	0	8.68555	31.8108	SYT12;SYT8
regulation of epidermal cell differentiation (GO:0045604)	2025-02-01	0.0256683	0.340651	0	0	8.68555	31.8108	SFN;ABCA12
negative regulation of response to endoplasmic reticulum stress (GO:1903573)	2025-02-01	0.0256683	0.340651	0	0	8.68555	31.8108	LRRK2;ALOX5
retinoic acid metabolic process (GO:0042573)	2026-02-01	0.0276272	0.340651	0	0	8.32323	29.8717	CYP2W1;CYP2S1
negative regulation of cell motility (GO:2000146)	4/114	0.0276467	0.340651	0	0	3.65306	13.1081	FRMD5;KRT16;SPOCK3;TACSTD2
cellular response to transforming growth factor beta stimulus (GO:0071560)	4/114	0.0276467	0.340651	0	0	3.65306	13.1081	WNT10A;CITED1;GDF15;WNT7A
calcium-ion regulated exocytosis (GO:0017156)	2027-02-01	0.0296442	0.340651	0	0	7.9899	28.1124	SYT12;SYT8
modulation of excitatory postsynaptic potential (GO:0098815)	2027-02-01	0.0296442	0.340651	0	0	7.9899	28.1124	LRRK2;WNT7A
neuron differentiation (GO:0030182)	5/174	0.0308142	0.340651	0	0	2.97846	10.3644	TENM1;WNT10A;WNT7A;SOX11;PITX3
regulation of insulin secretion involved in cellular response to glucose stimulus (GO:0061178)	2028-02-01	0.0317181	0.340651	0	0	7.68221	26.5103	ABCA12;ADCY8
positive regulation of cell communication (GO:0010647)	2028-02-01	0.0317181	0.340651	0	0	7.68221	26.5103	NMU;SOX11
carbohydrate homeostasis (GO:0033500)	1970-03-01	0.0330703	0.340651	0	0	4.48511	15.2903	GCKR;ALOX5;ADCY8
protein homooligomerization (GO:0051260)	4/121	0.0333781	0.340651	0	0	3.43328	11.6727	PRMT8;TDO2;ADCY8;HLA-G
regulation of neuronal synaptic plasticity (GO:0048168)	2029-02-01	0.0338475	0.340651	0	0	7.39731	25.0465	NETO1;SHISA6
limb development (GO:0060173)	2029-02-01	0.0338475	0.340651	0	0	7.39731	25.0465	COMP;LRP4
regulation of endopeptidase activity (GO:0052548)	1971-03-01	0.0342825	0.340651	0	0	4.41893	14.9056	SERPINA1;SERPINB2;SPOCK3
regulated exocytosis (GO:0045055)	5/180	0.0348978	0.340651	0	0	2.87546	9.64812	SERPINA1;SYT12;FN1;ABCA12;SYT8
positive regulation of epithelial cell proliferation (GO:0050679)	4/123	0.0351336	0.340651	0	0	3.37524	11.3023	CDH3;WNT7A;SOX11;CLDN1
regulation of catecholamine secretion (GO:0050433)	1930-02-01	0.036031	0.340651	0	0	7.13276	23.7048	SYT12;SYT8
regulation of macrophage activation (GO:0043030)	1930-02-01	0.036031	0.340651	0	0	7.13276	23.7048	PLA2G10;IL31RA
regulation of striated muscle contraction (GO:0006942)	1930-02-01	0.036031	0.340651	0	0	7.13276	23.7048	HCN4;MYBPH
respiratory tube development (GO:0030323)	1930-02-01	0.036031	0.340651	0	0	7.13276	23.7048	CHI3L1;STRA6
ion homeostasis (GO:0050801)	1930-02-01	0.036031	0.340651	0	0	7.13276	23.7048	HCN4;SLC30A3
positive regulation of synaptic transmission (GO:0050806)	1973-03-01	0.0367752	0.340651	0	0	4.29224	14.177	NMU;ADCY8;CACNG4
regulation of peptide hormone secretion (GO:0090276)	1974-03-01	0.0380556	0.340651	0	0	4.23157	13.8318	DPP4;GRP;ALOX5
negative regulation of DNA binding (GO:0043392)	1931-02-01	0.0382674	0.340651	0	0	6.88645	22.4716	HMGA2;SOX11
regulation of calcium ion-dependent exocytosis (GO:0017158)	1931-02-01	0.0382674	0.340651	0	0	6.88645	22.4716	SYT12;SYT8
regulation of cellular senescence (GO:2000772)	1931-02-01	0.0382674	0.340651	0	0	6.88645	22.4716	HMGA2;HLA-G
regulation of dendritic spine morphogenesis (GO:0061001)	1932-02-01	0.0405555	0.340651	0	0	6.65657	21.3349	LRRK2;NGEF
chondrocyte differentiation (GO:0002062)	1932-02-01	0.0405555	0.340651	0	0	6.65657	21.3349	HMGA2;WNT7A
cell morphogenesis involved in neuron differentiation (GO:0048667)	1976-03-01	0.0406839	0.340651	0	0	4.11522	13.1766	ACTBL2;LRP4;WNT7A
phospholipid metabolic process (GO:0006644)	1976-03-01	0.0406839	0.340651	0	0	4.11522	13.1766	CYP2W1;PLPPR3;PLA2G10
positive regulation of protein modification by small protein conjugation or removal (GO:1903322)	1977-03-01	0.0420316	0.340651	0	0	4.0594	12.8656	RASD2;LRRK2;INAVA
regulation of cholesterol efflux (GO:0010874)	1933-02-01	0.042894	0.340651	0	0	6.44151	20.2845	PLA2G10;ABCA12
positive regulation of cytokine production involved in immune response (GO:0002720)	1933-02-01	0.042894	0.340651	0	0	6.44151	20.2845	HLA-G;INAVA
regulation of cell adhesion (GO:0030155)	4/133	0.0447024	0.340651	0	0	3.11201	9.67127	FRMD5;IBSP;C2CD4A;PRSS2
axon development (GO:0061564)	1979-03-01	0.0447938	0.340651	0	0	3.95218	12.2742	GAP43;ACTBL2;WNT7A
regulation of ion transport (GO:0043269)	1979-03-01	0.0447938	0.340651	0	0	3.95218	12.2742	CLDN10;SYT12;SYT8
synaptic vesicle recycling (GO:0036465)	1934-02-01	0.0452816	0.340651	0	0	6.2399	19.3116	WNT7A;SYT8
positive regulation of cell adhesion (GO:0045785)	1980-03-01	0.046208	0.340651	0	0	3.90065	11.993	FRMD5;IBSP;PRSS2
acylglycerol catabolic process (GO:0046464)	1935-02-01	0.0477172	0.340651	0	0	6.05051	18.4084	LIPH;PNPLA5
negative regulation of neurogenesis (GO:0050768)	1935-02-01	0.0477172	0.340651	0	0	6.05051	18.4084	LRP4;WNT7A
negative regulation of T cell proliferation (GO:0042130)	1935-02-01	0.0477172	0.340651	0	0	6.05051	18.4084	VTCN1;HLA-G
respiratory system development (GO:0060541)	1935-02-01	0.0477172	0.340651	0	0	6.05051	18.4084	CHI3L1;STRA6
response to estrogen (GO:0043627)	1935-02-01	0.0477172	0.340651	0	0	6.05051	18.4084	SLC34A2;CITED1
positive regulation of reproductive process (GO:2000243)	1935-02-01	0.0477172	0.340651	0	0	6.05051	18.4084	BNC1;PLA2G10
cytokine-mediated signaling pathway (GO:0019221)	11/621	0.048231	0.340651	0	0	1.83095	5.55098	EDAR;IL1RL1;SERPINB2;MMP1;ALOX5;MMP3;FN1;IL31RA;HLA-G;CRLF1;CRLF2
pulmonary artery morphogenesis (GO:0061156)	2022-05-01	0.0490145	0.340651	0	0	24.8693	74.997	STRA6
negative regulation of dendritic cell differentiation (GO:2001199)	2022-05-01	0.0490145	0.340651	0	0	24.8693	74.997	HLA-G
axon choice point recognition (GO:0016198)	2022-05-01	0.0490145	0.340651	0	0	24.8693	74.997	GAP43
negative regulation of hydrogen peroxide metabolic process (GO:0010727)	2022-05-01	0.0490145	0.340651	0	0	24.8693	74.997	MMP3
negative regulation of leukocyte differentiation (GO:1902106)	2022-05-01	0.0490145	0.340651	0	0	24.8693	74.997	HLA-G
regulation of cell maturation (GO:1903429)	2022-05-01	0.0490145	0.340651	0	0	24.8693	74.997	LRRK2
cellular response to cGMP (GO:0071321)	2022-05-01	0.0490145	0.340651	0	0	24.8693	74.997	HCN4
cellular response to macrophage colony-stimulating factor stimulus (GO:0036006)	2022-05-01	0.0490145	0.340651	0	0	24.8693	74.997	DCSTAMP
negative regulation of synapse organization (GO:1905809)	2022-05-01	0.0490145	0.340651	0	0	24.8693	74.997	SLIT1
regulation of growth hormone receptor signaling pathway (GO:0060398)	2022-05-01	0.0490145	0.340651	0	0	24.8693	74.997	GDF15
regulation of growth rate (GO:0040009)	2022-05-01	0.0490145	0.340651	0	0	24.8693	74.997	TMPRSS4
regulation of inflammatory response to wounding (GO:0106014)	2022-05-01	0.0490145	0.340651	0	0	24.8693	74.997	ALOX5
neuroinflammatory response (GO:0150076)	2022-05-01	0.0490145	0.340651	0	0	24.8693	74.997	ADCY8
regulation of morphogenesis of a branching structure (GO:0060688)	2022-05-01	0.0490145	0.340651	0	0	24.8693	74.997	LRRK2
diaphragm development (GO:0060539)	2022-05-01	0.0490145	0.340651	0	0	24.8693	74.997	STRA6
regulation of neutrophil degranulation (GO:0043313)	2022-05-01	0.0490145	0.340651	0	0	24.8693	74.997	CD177
regulation of sequestering of zinc ion (GO:0061088)	2022-05-01	0.0490145	0.340651	0	0	24.8693	74.997	SLC30A3
female genitalia development (GO:0030540)	2022-05-01	0.0490145	0.340651	0	0	24.8693	74.997	STRA6
G protein-coupled opioid receptor signaling pathway (GO:0038003)	2022-05-01	0.0490145	0.340651	0	0	24.8693	74.997	ADCY8
glial cell-derived neurotrophic factor receptor signaling pathway (GO:0035860)	2022-05-01	0.0490145	0.340651	0	0	24.8693	74.997	GDF15
positive regulation of dopamine receptor signaling pathway (GO:0060161)	2022-05-01	0.0490145	0.340651	0	0	24.8693	74.997	LRRK2
positive regulation of endothelial cell-matrix adhesion via fibronectin (GO:1904906)	2022-05-01	0.0490145	0.340651	0	0	24.8693	74.997	CEACAM6
response to cGMP (GO:0070305)	2022-05-01	0.0490145	0.340651	0	0	24.8693	74.997	HCN4
response to fructose (GO:0009750)	2022-05-01	0.0490145	0.340651	0	0	24.8693	74.997	GCKR
positive regulation of hippo signaling (GO:0035332)	2022-05-01	0.0490145	0.340651	0	0	24.8693	74.997	SOX11
response to macrophage colony-stimulating factor (GO:0036005)	2022-05-01	0.0490145	0.340651	0	0	24.8693	74.997	DCSTAMP
response to morphine (GO:0043278)	2022-05-01	0.0490145	0.340651	0	0	24.8693	74.997	ADCY8
positive regulation of long-term synaptic depression (GO:1900454)	2022-05-01	0.0490145	0.340651	0	0	24.8693	74.997	ADCY8
insulin metabolic process (GO:1901142)	2022-05-01	0.0490145	0.340651	0	0	24.8693	74.997	PCSK2
SA node cell to atrial cardiac muscle cell signaling (GO:0086018)	2022-05-01	0.0490145	0.340651	0	0	24.8693	74.997	HCN4
intracellular distribution of mitochondria (GO:0048312)	2022-05-01	0.0490145	0.340651	0	0	24.8693	74.997	LRRK2
kidney morphogenesis (GO:0060993)	2022-05-01	0.0490145	0.340651	0	0	24.8693	74.997	LRRK2
positive regulation of prostaglandin secretion (GO:0032308)	2022-05-01	0.0490145	0.340651	0	0	24.8693	74.997	PLA2G10
lung morphogenesis (GO:0060425)	2022-05-01	0.0490145	0.340651	0	0	24.8693	74.997	SOX11
positive regulation of protein localization to synapse (GO:1902474)	2022-05-01	0.0490145	0.340651	0	0	24.8693	74.997	WNT7A
meiotic sister chromatid segregation (GO:0045144)	2022-05-01	0.0490145	0.340651	0	0	24.8693	74.997	HORMAD2
melanin biosynthetic process (GO:0042438)	2022-05-01	0.0490145	0.340651	0	0	24.8693	74.997	CITED1
membrane depolarization during SA node cell action potential (GO:0086046)	2022-05-01	0.0490145	0.340651	0	0	24.8693	74.997	HCN4
tryptophan catabolic process to kynurenine (GO:0019441)	2022-05-01	0.0490145	0.340651	0	0	24.8693	74.997	TDO2
dendrite morphogenesis (GO:0048813)	1936-02-01	0.0501995	0.340651	0	0	5.87225	17.5683	LRP4;WNT7A
regulation of ossification (GO:0030278)	1936-02-01	0.0501995	0.340651	0	0	5.87225	17.5683	LRP4;SOX11
neuron projection morphogenesis (GO:0048812)	4/140	0.0521854	0.340651	0	0	2.95078	8.71351	ACTBL2;LRRK2;LRP4;WNT7A
regulation of microtubule cytoskeleton organization (GO:0070507)	1937-02-01	0.0527275	0.340651	0	0	5.70418	16.7852	STMN2;TRIM36
regulation of transport (GO:0051049)	1937-02-01	0.0527275	0.340651	0	0	5.70418	16.7852	CLDN10;LRRK2
regulation of angiogenesis (GO:0045765)	5/203	0.0535502	0.340651	0	0	2.53846	7.43042	ALOX5;HMGA2;CHI3L1;HLA-G;CCR3
cellular response to cytokine stimulus (GO:0071345)	9/482	0.0538048	0.340651	0	0	1.92536	5.62666	DCSTAMP;MMP1;ALOX5;MMP3;FN1;IL31RA;CHI3L1;CRLF1;CRLF2
glucose homeostasis (GO:0042593)	1986-03-01	0.0551489	0.340651	0	0	3.61758	10.4827	GCKR;ALOX5;ADCY8
response to cAMP (GO:0051591)	1938-02-01	0.0552999	0.340651	0	0	5.54545	16.054	HCN4;CITED1
positive regulation of signaling (GO:0023056)	1938-02-01	0.0552999	0.340651	0	0	5.54545	16.054	NMU;SOX11
ventricular septum development (GO:0003281)	1938-02-01	0.0552999	0.340651	0	0	5.54545	16.054	SOX11;STRA6
neuron development (GO:0048666)	4/143	0.0555891	0.340651	0	0	2.88665	8.34176	TENM1;RP1;RASGRF1;STMN2
positive regulation of MAPK cascade (GO:0043410)	6/274	0.0577674	0.340651	0	0	2.25404	6.42701	TENM1;GRM4;GDF15;LRRK2;CHI3L1;INAVA
positive regulation of intracellular transport (GO:0032388)	1939-02-01	0.0579156	0.340651	0	0	5.3953	15.37	TENM1;ABCA12
membrane protein proteolysis (GO:0033619)	1939-02-01	0.0579156	0.340651	0	0	5.3953	15.37	MMP7;TMPRSS6
metal ion transport (GO:0030001)	1988-03-01	0.0582996	0.340651	0	0	3.5321	10.0388	CATSPER1;TRPC5;KCNN4
adherens junction maintenance (GO:0034334)	2022-06-01	0.0585267	0.340651	0	0	19.8945	56.4659	INAVA
negative regulation of establishment of protein localization to mitochondrion (GO:1903748)	2022-06-01	0.0585267	0.340651	0	0	19.8945	56.4659	LRRK2
negative regulation of excitatory postsynaptic potential (GO:0090394)	2022-06-01	0.0585267	0.340651	0	0	19.8945	56.4659	LRRK2
negative regulation of glial cell proliferation (GO:0060253)	2022-06-01	0.0585267	0.340651	0	0	19.8945	56.4659	SOX11
negative regulation of morphogenesis of an epithelium (GO:1905331)	2022-06-01	0.0585267	0.340651	0	0	19.8945	56.4659	TACSTD2
cardiac ventricle formation (GO:0003211)	2022-06-01	0.0585267	0.340651	0	0	19.8945	56.4659	SOX11
cellular phosphate ion homeostasis (GO:0030643)	2022-06-01	0.0585267	0.340651	0	0	19.8945	56.4659	SLC34A2
regulation of endothelial cell-matrix adhesion via fibronectin (GO:1904904)	2022-06-01	0.0585267	0.340651	0	0	19.8945	56.4659	CEACAM6
regulation of excitatory synapse assembly (GO:1904889)	2022-06-01	0.0585267	0.340651	0	0	19.8945	56.4659	WNT7A
regulation of glucokinase activity (GO:0033131)	2022-06-01	0.0585267	0.340651	0	0	19.8945	56.4659	GCKR
regulation of hydrogen peroxide metabolic process (GO:0010310)	2022-06-01	0.0585267	0.340651	0	0	19.8945	56.4659	MMP3
cellular trivalent inorganic anion homeostasis (GO:0072502)	2022-06-01	0.0585267	0.340651	0	0	19.8945	56.4659	SLC34A2
neuroepithelial cell differentiation (GO:0060563)	2022-06-01	0.0585267	0.340651	0	0	19.8945	56.4659	SOX11
chitin catabolic process (GO:0006032)	2022-06-01	0.0585267	0.340651	0	0	19.8945	56.4659	CHI3L1
chitin metabolic process (GO:0006030)	2022-06-01	0.0585267	0.340651	0	0	19.8945	56.4659	CHI3L1
chromatin organization involved in negative regulation of transcription (GO:0097549)	2022-06-01	0.0585267	0.340651	0	0	19.8945	56.4659	HMGA2
neutrophil extravasation (GO:0072672)	2022-06-01	0.0585267	0.340651	0	0	19.8945	56.4659	CD177
ear development (GO:0043583)	2022-06-01	0.0585267	0.340651	0	0	19.8945	56.4659	STRA6
embryonic hindlimb morphogenesis (GO:0035116)	2022-06-01	0.0585267	0.340651	0	0	19.8945	56.4659	WNT7A
photoreceptor cell outer segment organization (GO:0035845)	2022-06-01	0.0585267	0.340651	0	0	19.8945	56.4659	RP1
regulation of protein autoubiquitination (GO:1902498)	2022-06-01	0.0585267	0.340651	0	0	19.8945	56.4659	LRRK2
regulation of retrograde transport, endosome to Golgi (GO:1905279)	2022-06-01	0.0585267	0.340651	0	0	19.8945	56.4659	LRRK2
positive regulation of endoplasmic reticulum stress-induced intrinsic apoptotic signaling pathway (GO:1902237)	2022-06-01	0.0585267	0.340651	0	0	19.8945	56.4659	RNF183
response to manganese ion (GO:0010042)	2022-06-01	0.0585267	0.340651	0	0	19.8945	56.4659	LRRK2
response to peptidoglycan (GO:0032494)	2022-06-01	0.0585267	0.340651	0	0	19.8945	56.4659	INAVA
histone-serine phosphorylation (GO:0035404)	2022-06-01	0.0585267	0.340651	0	0	19.8945	56.4659	HMGA2
retinal cone cell development (GO:0046549)	2022-06-01	0.0585267	0.340651	0	0	19.8945	56.4659	RP1
retinal cone cell differentiation (GO:0042670)	2022-06-01	0.0585267	0.340651	0	0	19.8945	56.4659	RP1
imitative learning (GO:0098596)	2022-06-01	0.0585267	0.340651	0	0	19.8945	56.4659	STRA6
leukocyte chemotaxis involved in inflammatory response (GO:0002232)	2022-06-01	0.0585267	0.340651	0	0	19.8945	56.4659	ALOX5
lipoxin metabolic process (GO:2001300)	2022-06-01	0.0585267	0.340651	0	0	19.8945	56.4659	ALOX5
telencephalon cell migration (GO:0022029)	2022-06-01	0.0585267	0.340651	0	0	19.8945	56.4659	LRRK2
tongue development (GO:0043586)	2022-06-01	0.0585267	0.340651	0	0	19.8945	56.4659	WNT10A
vocal learning (GO:0042297)	2022-06-01	0.0585267	0.340651	0	0	19.8945	56.4659	STRA6
protection from natural killer cell mediated cytotoxicity (GO:0042270)	2022-06-01	0.0585267	0.340651	0	0	19.8945	56.4659	HLA-G
multinuclear osteoclast differentiation (GO:0072674)	2022-06-01	0.0585267	0.340651	0	0	19.8945	56.4659	DCSTAMP
cellular protein metabolic process (GO:0044267)	8/417	0.0589593	0.340651	0	0	1.97545	5.59231	SLC34A2;SFTPB;SERPINA1;MMP1;QPCT;FN1;DMP1;PHEX
regulation of cation channel activity (GO:2001257)	1989-03-01	0.0599063	0.340651	0	0	3.49085	9.82665	NETO1;CACNG4;SHISA6
collagen fibril organization (GO:0030199)	1989-03-01	0.0599063	0.340651	0	0	3.49085	9.82665	LAMB3;COL11A1;COL19A1
regulation of sodium ion transmembrane transporter activity (GO:2000649)	1940-02-01	0.0605735	0.340651	0	0	5.25306	14.729	NETO1;FXYD3
positive regulation of ossification (GO:0045778)	1940-02-01	0.0605735	0.340651	0	0	5.25306	14.729	ALOX5;SOX11
stem cell differentiation (GO:0048863)	1940-02-01	0.0605735	0.340651	0	0	5.25306	14.729	HMGA2;WNT7A
protein complex oligomerization (GO:0051259)	1990-03-01	0.0615337	0.340651	0	0	3.45055	9.62073	PRMT8;ADCY8;CLDN1
phosphate-containing compound metabolic process (GO:0006796)	5/212	0.0621632	0.340651	0	0	2.42698	6.74213	CYP2W1;PLPPR3;LRRK2;PLA2G10;DUSP13
regulation of filopodium assembly (GO:0051489)	1941-02-01	0.0632725	0.340651	0	0	5.1181	14.1275	TENM1;GAP43
endosome organization (GO:0007032)	1941-02-01	0.0632725	0.340651	0	0	5.1181	14.1275	ANXA8L1;ANXA8
epithelial cell migration (GO:0010631)	1941-02-01	0.0632725	0.340651	0	0	5.1181	14.1275	DPP4;KRT16
keratinocyte differentiation (GO:0030216)	1941-02-01	0.0632725	0.340651	0	0	5.1181	14.1275	SCEL;KRT16
cellular response to organic cyclic compound (GO:0071407)	4/150	0.0639855	0.340651	0	0	2.74727	7.55253	HCN4;GABRB2;LRRK2;ADCY8
retinoid metabolic process (GO:0001523)	1992-03-01	0.0648498	0.340651	0	0	3.37267	9.22655	SDR16C5;CYP2S1;STRA6
positive regulation of transmembrane receptor protein serine/threonine kinase signaling pathway (GO:0090100)	1992-03-01	0.0648498	0.340651	0	0	3.37267	9.22655	CITED1;GDF15;SOX11
Wnt signaling pathway (GO:0016055)	1992-03-01	0.0648498	0.340651	0	0	3.37267	9.22655	WNT10A;LRRK2;WNT7A
skeletal system morphogenesis (GO:0048705)	1942-02-01	0.0660116	0.340651	0	0	4.9899	13.5622	MMP13;SOX11
antigen processing and presentation of endogenous peptide antigen via MHC class I via ER pathway (GO:0002484)	2022-07-01	0.0679443	0.340651	0	0	16.5779	44.5791	HLA-G
antigen processing and presentation of endogenous peptide antigen via MHC class I via ER pathway, TAP-independent (GO:0002486)	2022-07-01	0.0679443	0.340651	0	0	16.5779	44.5791	HLA-G
negative regulation of dendritic spine development (GO:0061000)	2022-07-01	0.0679443	0.340651	0	0	16.5779	44.5791	NGEF
negative regulation of double-strand break repair via nonhomologous end joining (GO:2001033)	2022-07-01	0.0679443	0.340651	0	0	16.5779	44.5791	HMGA2
cellular cation homeostasis (GO:0030003)	2022-07-01	0.0679443	0.340651	0	0	16.5779	44.5791	CLDN16
regulation of entry of bacterium into host cell (GO:2000535)	2022-07-01	0.0679443	0.340651	0	0	16.5779	44.5791	KRT6A
negative regulation of ruffle assembly (GO:1900028)	2022-07-01	0.0679443	0.340651	0	0	16.5779	44.5791	TACSTD2
cellular response to histamine (GO:0071420)	2022-07-01	0.0679443	0.340651	0	0	16.5779	44.5791	GABRB2
cellular response to interleukin-18 (GO:0071351)	2022-07-01	0.0679443	0.340651	0	0	16.5779	44.5791	ALOX5
noradrenergic neuron differentiation (GO:0003357)	2022-07-01	0.0679443	0.340651	0	0	16.5779	44.5791	SOX11
nose development (GO:0043584)	2022-07-01	0.0679443	0.340651	0	0	16.5779	44.5791	STRA6
nucleotide-binding oligomerization domain containing 2 signaling pathway (GO:0070431)	2022-07-01	0.0679443	0.340651	0	0	16.5779	44.5791	INAVA
delamination (GO:0060232)	2022-07-01	0.0679443	0.340651	0	0	16.5779	44.5791	ABCA12
regulation of natural killer cell cytokine production (GO:0002727)	2022-07-01	0.0679443	0.340651	0	0	16.5779	44.5791	HLA-G
photoreceptor cell differentiation (GO:0046530)	2022-07-01	0.0679443	0.340651	0	0	16.5779	44.5791	RP1
establishment of centrosome localization (GO:0051660)	2022-07-01	0.0679443	0.340651	0	0	16.5779	44.5791	MISP
excitatory chemical synaptic transmission (GO:0098976)	2022-07-01	0.0679443	0.340651	0	0	16.5779	44.5791	SHISA6
regulation of T cell tolerance induction (GO:0002664)	2022-07-01	0.0679443	0.340651	0	0	16.5779	44.5791	HLA-G
regulation of transforming growth factor beta2 production (GO:0032909)	2022-07-01	0.0679443	0.340651	0	0	16.5779	44.5791	CDH3
positive regulation of icosanoid secretion (GO:0032305)	2022-07-01	0.0679443	0.340651	0	0	16.5779	44.5791	PLA2G10
hindlimb morphogenesis (GO:0035137)	2022-07-01	0.0679443	0.340651	0	0	16.5779	44.5791	WNT7A
positive regulation of interleukin-5 production (GO:0032754)	2022-07-01	0.0679443	0.340651	0	0	16.5779	44.5791	CRLF2
retinal rod cell development (GO:0046548)	2022-07-01	0.0679443	0.340651	0	0	16.5779	44.5791	RP1
positive regulation of mast cell activation (GO:0033005)	2022-07-01	0.0679443	0.340651	0	0	16.5779	44.5791	CRLF2
interleukin-18-mediated signaling pathway (GO:0035655)	2022-07-01	0.0679443	0.340651	0	0	16.5779	44.5791	ALOX5
SA node cell action potential (GO:0086015)	2022-07-01	0.0679443	0.340651	0	0	16.5779	44.5791	HCN4
positive regulation of natural killer cell cytokine production (GO:0002729)	2022-07-01	0.0679443	0.340651	0	0	16.5779	44.5791	HLA-G
sinoatrial node development (GO:0003163)	2022-07-01	0.0679443	0.340651	0	0	16.5779	44.5791	HCN4
keratinocyte proliferation (GO:0043616)	2022-07-01	0.0679443	0.340651	0	0	16.5779	44.5791	SDR16C5
skin morphogenesis (GO:0043589)	2022-07-01	0.0679443	0.340651	0	0	16.5779	44.5791	ABCA12
positive regulation of oxidative stress-induced cell death (GO:1903209)	2022-07-01	0.0679443	0.340651	0	0	16.5779	44.5791	MMP3
lipoxin biosynthetic process (GO:2001301)	2022-07-01	0.0679443	0.340651	0	0	16.5779	44.5791	ALOX5
positive regulation of synaptic plasticity (GO:0031915)	2022-07-01	0.0679443	0.340651	0	0	16.5779	44.5791	ADCY8
protein localization to endoplasmic reticulum exit site (GO:0070973)	2022-07-01	0.0679443	0.340651	0	0	16.5779	44.5791	LRRK2
regulation of cell-cell adhesion (GO:0022407)	1943-02-01	0.0687896	0.340651	0	0	4.86795	13.03	DPP4;MUC21
lipid modification (GO:0030258)	1943-02-01	0.0687896	0.340651	0	0	4.86795	13.03	PLPPR3;ALOX5
response to amyloid-beta (GO:1904645)	1944-02-01	0.0716056	0.340651	0	0	4.7518	12.5285	MMP13;MMP3
protein maturation (GO:0051604)	1997-03-01	0.0734906	0.340651	0	0	3.19246	8.33423	PCSK2;TMPRSS4;PHEX
cellular response to growth factor stimulus (GO:0071363)	4/158	0.0743477	0.340651	0	0	2.6035	6.7665	WNT10A;IBSP;STMN2;WNT7A
negative regulation of T cell activation (GO:0050868)	1945-02-01	0.0744585	0.340651	0	0	4.64106	12.0552	VTCN1;HLA-G
positive regulation of nervous system development (GO:0051962)	1945-02-01	0.0744585	0.340651	0	0	4.64106	12.0552	WNT7A;SOX11
negative regulation of neuron death (GO:1901215)	1998-03-01	0.0752775	0.340651	0	0	3.1587	8.1702	CITED1;LRRK2;CRLF1
regulation of neuron apoptotic process (GO:0043523)	1998-03-01	0.0752775	0.340651	0	0	3.1587	8.1702	GRM4;CITED1;CRLF1
positive regulation of stress-activated MAPK cascade (GO:0032874)	1999-03-01	0.0770836	0.340651	0	0	3.12563	8.01058	EDAR;WNT7A;INAVA
antigen processing and presentation of exogenous peptide antigen via MHC class I, TAP-independent (GO:0002480)	2022-08-01	0.0772681	0.340651	0	0	14.2089	36.3815	HLA-G
axon extension involved in axon guidance (GO:0048846)	2022-08-01	0.0772681	0.340651	0	0	14.2089	36.3815	SLIT1
regulation of cardiac muscle cell action potential involved in regulation of contraction (GO:0098909)	2022-08-01	0.0772681	0.340651	0	0	14.2089	36.3815	HCN4
regulation of dopamine receptor signaling pathway (GO:0060159)	2022-08-01	0.0772681	0.340651	0	0	14.2089	36.3815	LRRK2
negative regulation of response to reactive oxygen species (GO:1901032)	2022-08-01	0.0772681	0.340651	0	0	14.2089	36.3815	LRRK2
negative regulation of T cell mediated cytotoxicity (GO:0001915)	2022-08-01	0.0772681	0.340651	0	0	14.2089	36.3815	HLA-G
neuron projection extension involved in neuron projection guidance (GO:1902284)	2022-08-01	0.0772681	0.340651	0	0	14.2089	36.3815	SLIT1
neurotransmitter receptor diffusion trapping (GO:0099628)	2022-08-01	0.0772681	0.340651	0	0	14.2089	36.3815	CACNG4
regulation of osteoclast development (GO:2001204)	2022-08-01	0.0772681	0.340651	0	0	14.2089	36.3815	SIGLEC15
platelet activating factor metabolic process (GO:0046469)	2022-08-01	0.0772681	0.340651	0	0	14.2089	36.3815	PLA2G10
regulation of protein localization to cell cortex (GO:1904776)	2022-08-01	0.0772681	0.340651	0	0	14.2089	36.3815	MISP
regulation of response to wounding (GO:1903034)	2022-08-01	0.0772681	0.340651	0	0	14.2089	36.3815	ALOX5
excitatory synapse assembly (GO:1904861)	2022-08-01	0.0772681	0.340651	0	0	14.2089	36.3815	WNT7A
positive regulation of defense response to bacterium (GO:1900426)	2022-08-01	0.0772681	0.340651	0	0	14.2089	36.3815	KLK7
regulation of vascular wound healing (GO:0061043)	2022-08-01	0.0772681	0.340651	0	0	14.2089	36.3815	ALOX5
positive regulation of insulin-like growth factor receptor signaling pathway (GO:0043568)	2022-08-01	0.0772681	0.340651	0	0	14.2089	36.3815	CDH3
immune response-inhibiting cell surface receptor signaling pathway (GO:0002767)	2022-08-01	0.0772681	0.340651	0	0	14.2089	36.3815	HLA-G
positive regulation of melanin biosynthetic process (GO:0048023)	2022-08-01	0.0772681	0.340651	0	0	14.2089	36.3815	CDH3
integrin activation (GO:0033622)	2022-08-01	0.0772681	0.340651	0	0	14.2089	36.3815	FN1
self proteolysis (GO:0097264)	2022-08-01	0.0772681	0.340651	0	0	14.2089	36.3815	TMPRSS6
positive regulation of muscle contraction (GO:0045933)	2022-08-01	0.0772681	0.340651	0	0	14.2089	36.3815	NMU
lens fiber cell development (GO:0070307)	2022-08-01	0.0772681	0.340651	0	0	14.2089	36.3815	WNT7A
lens fiber cell differentiation (GO:0070306)	2022-08-01	0.0772681	0.340651	0	0	14.2089	36.3815	WNT7A
positive regulation of peptide secretion (GO:0002793)	2022-08-01	0.0772681	0.340651	0	0	14.2089	36.3815	GRP
positive regulation of secondary metabolite biosynthetic process (GO:1900378)	2022-08-01	0.0772681	0.340651	0	0	14.2089	36.3815	CDH3
meiotic sister chromatid cohesion (GO:0051177)	2022-08-01	0.0772681	0.340651	0	0	14.2089	36.3815	HORMAD2
postsynapse organization (GO:0099173)	2022-08-01	0.0772681	0.340651	0	0	14.2089	36.3815	WNT7A
postsynaptic neurotransmitter receptor diffusion trapping (GO:0098970)	2022-08-01	0.0772681	0.340651	0	0	14.2089	36.3815	CACNG4
wound healing, spreading of epidermal cells (GO:0035313)	2022-08-01	0.0772681	0.340651	0	0	14.2089	36.3815	WNT7A
positive regulation of response to stimulus (GO:0048584)	1946-02-01	0.0773472	0.340651	0	0	4.53535	11.608	HMGA2;HLA-G
vesicle organization (GO:0016050)	1946-02-01	0.0773472	0.340651	0	0	4.53535	11.608	ANXA8L1;ANXA8
regulation of synapse assembly (GO:0051963)	1947-02-01	0.0802709	0.340651	0	0	4.43434	11.185	SLIT1;WNT7A
regulation of wound healing (GO:0061041)	1947-02-01	0.0802709	0.340651	0	0	4.43434	11.185	ALOX5;CLDN1
nervous system development (GO:0007399)	8/447	0.080791	0.340651	0	0	1.8376	4.62321	DMBX1;TENM1;TRPC5;GBX2;FN1;HPCAL4;HAPLN1;KLK6
positive regulation of vasculature development (GO:1904018)	3/102	0.082615	0.340651	0	0	3.03046	7.55664	HMGA2;CHI3L1;CCR3
cognition (GO:0050890)	1948-02-01	0.0832284	0.340651	0	0	4.33773	10.7843	TMPRSS11E;STRA6
phosphatidic acid biosynthetic process (GO:0006654)	1948-02-01	0.0832284	0.340651	0	0	4.33773	10.7843	LIPH;PLA2G10
substrate adhesion-dependent cell spreading (GO:0034446)	1948-02-01	0.0832284	0.340651	0	0	4.33773	10.7843	LAMB3;FN1
regulation of MAPK cascade (GO:0043408)	4/166	0.0855054	0.340651	0	0	2.47392	6.08381	GRM4;GDF15;FN1;REN
aminoglycan biosynthetic process (GO:0006023)	1949-02-01	0.0862189	0.340651	0	0	4.24522	10.4045	B3GNT3;HS3ST6
regulation of cellular localization (GO:0060341)	1949-02-01	0.0862189	0.340651	0	0	4.24522	10.4045	LRRK2;ABCA12
regulation of cellular protein metabolic process (GO:0032268)	1949-02-01	0.0862189	0.340651	0	0	4.24522	10.4045	PLA2G10;WNT7A
cellular defense response (GO:0006968)	1949-02-01	0.0862189	0.340651	0	0	4.24522	10.4045	HLA-G;CCR3
regulation of insulin secretion (GO:0050796)	3/104	0.0863951	0.340651	0	0	2.97015	7.27336	DPP4;ALOX5;ABCA12
quaternary ammonium group transport (GO:0015697)	2022-09-01	0.0864991	0.340651	0	0	12.4322	30.4292	SLC25A48
axon regeneration (GO:0031103)	2022-09-01	0.0864991	0.340651	0	0	12.4322	30.4292	GAP43
basement membrane assembly (GO:0070831)	2022-09-01	0.0864991	0.340651	0	0	12.4322	30.4292	LAMB3
regulation of cellular response to oxidative stress (GO:1900407)	2022-09-01	0.0864991	0.340651	0	0	12.4322	30.4292	ALOX5
regulation of ER to Golgi vesicle-mediated transport (GO:0060628)	2022-09-01	0.0864991	0.340651	0	0	12.4322	30.4292	LRRK2
cellular response to forskolin (GO:1904322)	2022-09-01	0.0864991	0.340651	0	0	12.4322	30.4292	ADCY8
regulation of glial cell proliferation (GO:0060251)	2022-09-01	0.0864991	0.340651	0	0	12.4322	30.4292	SOX11
cellular response to nitric oxide (GO:0071732)	2022-09-01	0.0864991	0.340651	0	0	12.4322	30.4292	MMP3
cellular response to reactive nitrogen species (GO:1902170)	2022-09-01	0.0864991	0.340651	0	0	12.4322	30.4292	MMP3
cytolysis by host of symbiont cells (GO:0051838)	2022-09-01	0.0864991	0.340651	0	0	12.4322	30.4292	KRT6A
cytolysis in other organism involved in symbiotic interaction (GO:0051801)	2022-09-01	0.0864991	0.340651	0	0	12.4322	30.4292	KRT6A
detection of mechanical stimulus involved in sensory perception of sound (GO:0050910)	2022-09-01	0.0864991	0.340651	0	0	12.4322	30.4292	COL11A1
phenol-containing compound biosynthetic process (GO:0046189)	2022-09-01	0.0864991	0.340651	0	0	12.4322	30.4292	CITED1
embryonic digestive tract morphogenesis (GO:0048557)	2022-09-01	0.0864991	0.340651	0	0	12.4322	30.4292	SOX11
embryonic forelimb morphogenesis (GO:0035115)	2022-09-01	0.0864991	0.340651	0	0	12.4322	30.4292	WNT7A
glucosamine-containing compound catabolic process (GO:1901072)	2022-09-01	0.0864991	0.340651	0	0	12.4322	30.4292	CHI3L1
response to forskolin (GO:1904321)	2022-09-01	0.0864991	0.340651	0	0	12.4322	30.4292	ADCY8
hepoxilin biosynthetic process (GO:0051122)	2022-09-01	0.0864991	0.340651	0	0	12.4322	30.4292	ALOX5
hepoxilin metabolic process (GO:0051121)	2022-09-01	0.0864991	0.340651	0	0	12.4322	30.4292	ALOX5
retinal rod cell differentiation (GO:0060221)	2022-09-01	0.0864991	0.340651	0	0	12.4322	30.4292	RP1
positive regulation of macrophage cytokine production (GO:0060907)	2022-09-01	0.0864991	0.340651	0	0	12.4322	30.4292	HLA-G
sensory organ morphogenesis (GO:0090596)	2022-09-01	0.0864991	0.340651	0	0	12.4322	30.4292	STRA6
kynurenine metabolic process (GO:0070189)	2022-09-01	0.0864991	0.340651	0	0	12.4322	30.4292	TDO2
positive regulation of smooth muscle contraction (GO:0045987)	2022-09-01	0.0864991	0.340651	0	0	12.4322	30.4292	NMU
mesodermal cell differentiation (GO:0048333)	2022-09-01	0.0864991	0.340651	0	0	12.4322	30.4292	HMGA2
postsynaptic membrane assembly (GO:0097104)	2022-09-01	0.0864991	0.340651	0	0	12.4322	30.4292	LRP4
phosphatidic acid metabolic process (GO:0046473)	1950-02-01	0.0892415	0.342053	0	0	4.15657	10.044	LIPH;PLA2G10
positive regulation of protein serine/threonine kinase activity (GO:0071902)	3/106	0.0902475	0.342053	0	0	2.91218	7.00437	TENM1;LRRK2;HMGA2
neuron projection development (GO:0031175)	4/171	0.0928704	0.342053	0	0	2.39924	5.70192	LRRK2;RASGRF1;STMN2;WNT7A
adrenal gland development (GO:0030325)	2022-10-01	0.0956382	0.342053	0	0	11.0503	25.937	STRA6
negative regulation of extracellular matrix organization (GO:1903054)	2022-10-01	0.0956382	0.342053	0	0	11.0503	25.937	DPP4
regulation of cell-cell adhesion mediated by integrin (GO:0033632)	2022-10-01	0.0956382	0.342053	0	0	11.0503	25.937	DPP4
cAMP biosynthetic process (GO:0006171)	2022-10-01	0.0956382	0.342053	0	0	11.0503	25.937	ADCY8
negative regulation of peptidyl-lysine acetylation (GO:2000757)	2022-10-01	0.0956382	0.342053	0	0	11.0503	25.937	SDR16C5
cellular response to acetylcholine (GO:1905145)	2022-10-01	0.0956382	0.342053	0	0	11.0503	25.937	SLURP2
cellular response to dopamine (GO:1903351)	2022-10-01	0.0956382	0.342053	0	0	11.0503	25.937	LRRK2
cellular response to interleukin-4 (GO:0071353)	2022-10-01	0.0956382	0.342053	0	0	11.0503	25.937	DCSTAMP
regulation of hair cycle (GO:0042634)	2022-10-01	0.0956382	0.342053	0	0	11.0503	25.937	CDH3
regulation of hydrogen peroxide-induced cell death (GO:1903205)	2022-10-01	0.0956382	0.342053	0	0	11.0503	25.937	LRRK2
neuron projection regeneration (GO:0031102)	2022-10-01	0.0956382	0.342053	0	0	11.0503	25.937	GAP43
regulation of long-term synaptic depression (GO:1900452)	2022-10-01	0.0956382	0.342053	0	0	11.0503	25.937	ADCY8
regulation of mast cell activation (GO:0033003)	2022-10-01	0.0956382	0.342053	0	0	11.0503	25.937	CRLF2
phosphate ion homeostasis (GO:0055062)	2022-10-01	0.0956382	0.342053	0	0	11.0503	25.937	SLC34A2
phosphatidylcholine catabolic process (GO:0034638)	2022-10-01	0.0956382	0.342053	0	0	11.0503	25.937	PLA2G10
positive regulation by symbiont of entry into host (GO:0075294)	2022-10-01	0.0956382	0.342053	0	0	11.0503	25.937	TMPRSS4
positive regulation of behavior (GO:0048520)	2022-10-01	0.0956382	0.342053	0	0	11.0503	25.937	STRA6
forelimb morphogenesis (GO:0035136)	2022-10-01	0.0956382	0.342053	0	0	11.0503	25.937	WNT7A
positive regulation of epidermis development (GO:0045684)	2022-10-01	0.0956382	0.342053	0	0	11.0503	25.937	SFN
granulocyte migration (GO:0097530)	2022-10-01	0.0956382	0.342053	0	0	11.0503	25.937	CD177
response to dopamine (GO:1903350)	2022-10-01	0.0956382	0.342053	0	0	11.0503	25.937	LRRK2
response to histamine (GO:0034776)	2022-10-01	0.0956382	0.342053	0	0	11.0503	25.937	GABRB2
retinoic acid receptor signaling pathway (GO:0048384)	2022-10-01	0.0956382	0.342053	0	0	11.0503	25.937	RXRG
indolalkylamine catabolic process (GO:0046218)	2022-10-01	0.0956382	0.342053	0	0	11.0503	25.937	TDO2
positive regulation of monocyte differentiation (GO:0045657)	2022-10-01	0.0956382	0.342053	0	0	11.0503	25.937	DCSTAMP
smooth muscle tissue development (GO:0048745)	2022-10-01	0.0956382	0.342053	0	0	11.0503	25.937	STRA6
lung epithelium development (GO:0060428)	2022-10-01	0.0956382	0.342053	0	0	11.0503	25.937	STRA6
positive regulation of protein sumoylation (GO:0033235)	2022-10-01	0.0956382	0.342053	0	0	11.0503	25.937	RASD2
mesenchymal to epithelial transition (GO:0060231)	2022-10-01	0.0956382	0.342053	0	0	11.0503	25.937	CITED1
positive regulation of viral entry into host cell (GO:0046598)	2022-10-01	0.0956382	0.342053	0	0	11.0503	25.937	TMPRSS4
presynaptic membrane assembly (GO:0097105)	2022-10-01	0.0956382	0.342053	0	0	11.0503	25.937	LRP4
morphogenesis of an epithelial sheet (GO:0002011)	2022-10-01	0.0956382	0.342053	0	0	11.0503	25.937	SOX11
myeloid dendritic cell differentiation (GO:0043011)	2022-10-01	0.0956382	0.342053	0	0	11.0503	25.937	DCSTAMP
modulation of chemical synaptic transmission (GO:0050804)	3/109	0.0961583	0.343038	0	0	2.82933	6.6256	GRM4;LRRK2;NMU
epidermal cell differentiation (GO:0009913)	1953-02-01	0.0984918	0.345723	0	0	3.91147	9.06593	SCEL;KRT16
regulation of potassium ion transmembrane transport (GO:1901379)	1954-02-01	0.101633	0.345723	0	0	3.83605	8.77069	DPP10;KCNN4
inorganic anion transport (GO:0015698)	1954-02-01	0.101633	0.345723	0	0	3.83605	8.77069	SLC34A2;FXYD3
unsaturated fatty acid metabolic process (GO:0033559)	1954-02-01	0.101633	0.345723	0	0	3.83605	8.77069	ALOX5;PLA2G10
regulation of cytoskeleton organization (GO:0051493)	3/112	0.102223	0.345723	0	0	2.75104	6.27401	SIGLEC15;TRIM36;GRHL3
negative regulation of cholesterol transport (GO:0032375)	2022-11-01	0.104686	0.345723	0	0	9.94472	22.4431	PLA2G10
regulation of biosynthetic process (GO:0009889)	2022-11-01	0.104686	0.345723	0	0	9.94472	22.4431	ALOX5
B cell mediated immunity (GO:0019724)	2022-11-01	0.104686	0.345723	0	0	9.94472	22.4431	HLA-G
negative regulation of natural killer cell mediated immunity (GO:0002716)	2022-11-01	0.104686	0.345723	0	0	9.94472	22.4431	HLA-G
regulation of cytoplasmic transport (GO:1903649)	2022-11-01	0.104686	0.345723	0	0	9.94472	22.4431	LRRK2
cell proliferation in forebrain (GO:0021846)	2022-11-01	0.104686	0.345723	0	0	9.94472	22.4431	WNT7A
negative regulation of protein maturation (GO:1903318)	2022-11-01	0.104686	0.345723	0	0	9.94472	22.4431	LRRK2
negative regulation of sprouting angiogenesis (GO:1903671)	2022-11-01	0.104686	0.345723	0	0	9.94472	22.4431	ALOX5
regulation of long-term neuronal synaptic plasticity (GO:0048169)	2022-11-01	0.104686	0.345723	0	0	9.94472	22.4431	NETO1
columnar/cuboidal epithelial cell differentiation (GO:0002065)	2022-11-01	0.104686	0.345723	0	0	9.94472	22.4431	SOX11
regulation of melanin biosynthetic process (GO:0048021)	2022-11-01	0.104686	0.345723	0	0	9.94472	22.4431	CDH3
regulation of mitochondrial depolarization (GO:0051900)	2022-11-01	0.104686	0.345723	0	0	9.94472	22.4431	LRRK2
positive regulation of acrosome reaction (GO:2000344)	2022-11-01	0.104686	0.345723	0	0	9.94472	22.4431	PLA2G10
positive regulation of bone resorption (GO:0045780)	2022-11-01	0.104686	0.345723	0	0	9.94472	22.4431	DCSTAMP
positive regulation of keratinocyte proliferation (GO:0010838)	2022-11-01	0.104686	0.345723	0	0	9.94472	22.4431	CDH3
positive regulation of lipid localization (GO:1905954)	2022-11-01	0.104686	0.345723	0	0	9.94472	22.4431	PLA2G10
inhibitory synapse assembly (GO:1904862)	2022-11-01	0.104686	0.345723	0	0	9.94472	22.4431	GABRB2
somite development (GO:0061053)	2022-11-01	0.104686	0.345723	0	0	9.94472	22.4431	SOX11
synaptic transmission, GABAergic (GO:0051932)	2022-11-01	0.104686	0.345723	0	0	9.94472	22.4431	GABRB2
tryptophan catabolic process (GO:0006569)	2022-11-01	0.104686	0.345723	0	0	9.94472	22.4431	TDO2
tryptophan metabolic process (GO:0006568)	2022-11-01	0.104686	0.345723	0	0	9.94472	22.4431	TDO2
urate metabolic process (GO:0046415)	2022-11-01	0.104686	0.345723	0	0	9.94472	22.4431	GCKR
presynaptic membrane organization (GO:0097090)	2022-11-01	0.104686	0.345723	0	0	9.94472	22.4431	LRP4
monocyte differentiation (GO:0030224)	2022-11-01	0.104686	0.345723	0	0	9.94472	22.4431	IL31RA
protein kinase C-activating G protein-coupled receptor signaling pathway (GO:0007205)	2022-11-01	0.104686	0.345723	0	0	9.94472	22.4431	GAP43
negative regulation of activin receptor signaling pathway (GO:0032926)	2022-11-01	0.104686	0.345723	0	0	9.94472	22.4431	IGSF1
triglyceride metabolic process (GO:0006641)	1955-02-01	0.104802	0.345723	0	0	3.76348	8.48922	LIPH;PNPLA5
positive regulation of cellular component organization (GO:0051130)	3/114	0.106349	0.350002	0	0	2.70119	6.05346	MMP1;MMP3;LRP4
sensory organ development (GO:0007423)	1956-02-01	0.107998	0.354596	0	0	3.6936	8.22065	WNT10A;STRA6
calcium ion transport (GO:0006816)	3/115	0.108436	0.355204	0	0	2.67694	5.94708	CATSPER1;TRPC5;KCNN4
positive regulation of signal transduction (GO:0009967)	5/252	0.109223	0.355646	0	0	2.02979	4.4947	CDH3;LRRK2;WNT7A;KLK6;CRLF2
positive regulation of angiogenesis (GO:0045766)	3/116	0.110539	0.355646	0	0	2.65312	5.84318	HMGA2;CHI3L1;CCR3
regulation of canonical Wnt signaling pathway (GO:0060828)	5/253	0.110576	0.355646	0	0	2.02151	4.45146	SCEL;CDH3;LRRK2;LRP4;SHISA6
angiotensin maturation (GO:0002003)	2022-12-01	0.113644	0.355646	0	0	9.0402	19.6596	REN
regulation of angiotensin levels in blood (GO:0002002)	2022-12-01	0.113644	0.355646	0	0	9.0402	19.6596	REN
negative regulation of histone acetylation (GO:0035067)	2022-12-01	0.113644	0.355646	0	0	9.0402	19.6596	SDR16C5
calcium ion-regulated exocytosis of neurotransmitter (GO:0048791)	2022-12-01	0.113644	0.355646	0	0	9.0402	19.6596	SYT8
negative regulation of microtubule polymerization (GO:0031115)	2022-12-01	0.113644	0.355646	0	0	9.0402	19.6596	STMN2
regulation of dendritic cell differentiation (GO:2001198)	2022-12-01	0.113644	0.355646	0	0	9.0402	19.6596	HLA-G
regulation of oxidative stress-induced cell death (GO:1903201)	2022-12-01	0.113644	0.355646	0	0	9.0402	19.6596	MMP3
phospholipid efflux (GO:0033700)	2022-12-01	0.113644	0.355646	0	0	9.0402	19.6596	ABCA12
poly-N-acetyllactosamine biosynthetic process (GO:0030311)	2022-12-01	0.113644	0.355646	0	0	9.0402	19.6596	B3GNT3
regulation of response to oxidative stress (GO:1902882)	2022-12-01	0.113644	0.355646	0	0	9.0402	19.6596	ALOX5
fat-soluble vitamin catabolic process (GO:0042363)	2022-12-01	0.113644	0.355646	0	0	9.0402	19.6596	CYP2W1
positive regulation of myeloid leukocyte mediated immunity (GO:0002888)	2022-12-01	0.113644	0.355646	0	0	9.0402	19.6596	CD177
positive regulation of protein depolymerization (GO:1901881)	2022-12-01	0.113644	0.355646	0	0	9.0402	19.6596	STMN2
macrophage chemotaxis (GO:0048246)	2022-12-01	0.113644	0.355646	0	0	9.0402	19.6596	CXCL17
melanocyte differentiation (GO:0030318)	2022-12-01	0.113644	0.355646	0	0	9.0402	19.6596	CITED1
mitochondrion distribution (GO:0048311)	2022-12-01	0.113644	0.355646	0	0	9.0402	19.6596	LRRK2
presynapse organization (GO:0099172)	2022-12-01	0.113644	0.355646	0	0	9.0402	19.6596	WNT7A
negative regulation of apoptotic process (GO:0043066)	8/485	0.114516	0.357576	0	0	1.68789	3.65773	COMP;CITED1;CEACAM6;IL31RA;HMGA2;SFN;VTCN1;CRLF1
phospholipid transport (GO:0015914)	1959-02-01	0.117736	0.361607	0	0	3.49867	7.48475	PLA2G10;ABCA12
positive regulation of tyrosine phosphorylation of STAT protein (GO:0042531)	1959-02-01	0.117736	0.361607	0	0	3.49867	7.48475	IL31RA;CRLF1
adenylate cyclase-inhibiting G protein-coupled receptor signaling pathway (GO:0007193)	1960-02-01	0.121029	0.361607	0	0	3.43817	7.26047	GRM4;ADCY8
negative regulation of autophagosome assembly (GO:1902902)	2013-01-01	0.122513	0.361607	0	0	8.28643	17.3977	LRRK2
negative regulation of cell morphogenesis involved in differentiation (GO:0010771)	2013-01-01	0.122513	0.361607	0	0	8.28643	17.3977	TACSTD2
purine ribonucleoside triphosphate metabolic process (GO:0009205)	2013-01-01	0.122513	0.361607	0	0	8.28643	17.3977	LRRK2
negative regulation of cellular senescence (GO:2000773)	2013-01-01	0.122513	0.361607	0	0	8.28643	17.3977	HMGA2
negative regulation of hydrogen peroxide-induced cell death (GO:1903206)	2013-01-01	0.122513	0.361607	0	0	8.28643	17.3977	LRRK2
cellular component maintenance (GO:0043954)	2013-01-01	0.122513	0.361607	0	0	8.28643	17.3977	CLDN1
negative regulation of substrate adhesion-dependent cell spreading (GO:1900025)	2013-01-01	0.122513	0.361607	0	0	8.28643	17.3977	TACSTD2
regulation of interleukin-5 production (GO:0032674)	2013-01-01	0.122513	0.361607	0	0	8.28643	17.3977	CRLF2
regulation of lysosomal lumen pH (GO:0035751)	2013-01-01	0.122513	0.361607	0	0	8.28643	17.3977	LRRK2
plasma membrane repair (GO:0001778)	2013-01-01	0.122513	0.361607	0	0	8.28643	17.3977	AHNAK2
poly-N-acetyllactosamine metabolic process (GO:0030309)	2013-01-01	0.122513	0.361607	0	0	8.28643	17.3977	B3GNT3
regulation of receptor signaling pathway via STAT (GO:1904892)	2013-01-01	0.122513	0.361607	0	0	8.28643	17.3977	CRLF2
regulation of response to stress (GO:0080134)	2013-01-01	0.122513	0.361607	0	0	8.28643	17.3977	ADCY8
regulation of short-term neuronal synaptic plasticity (GO:0048172)	2013-01-01	0.122513	0.361607	0	0	8.28643	17.3977	SHISA6
positive regulation of histone deacetylation (GO:0031065)	2013-01-01	0.122513	0.361607	0	0	8.28643	17.3977	SDR16C5
response to muramyl dipeptide (GO:0032495)	2013-01-01	0.122513	0.361607	0	0	8.28643	17.3977	INAVA
response to nitric oxide (GO:0071731)	2013-01-01	0.122513	0.361607	0	0	8.28643	17.3977	MMP3
positive regulation of lipid transport (GO:0032370)	2013-01-01	0.122513	0.361607	0	0	8.28643	17.3977	ABCA12
spinal cord development (GO:0021510)	2013-01-01	0.122513	0.361607	0	0	8.28643	17.3977	SOX11
lipid oxidation (GO:0034440)	2013-01-01	0.122513	0.361607	0	0	8.28643	17.3977	ALOX5
muscle tissue development (GO:0060537)	2013-01-01	0.122513	0.361607	0	0	8.28643	17.3977	STRA6
negative regulation by host of viral transcription (GO:0043922)	2013-01-01	0.122513	0.361607	0	0	8.28643	17.3977	HMGA2
protein localization to mitochondrion (GO:0070585)	2013-01-01	0.122513	0.361607	0	0	8.28643	17.3977	LRRK2
epithelium development (GO:0060429)	3/122	0.12348	0.36231	0	0	2.51858	5.26804	KRT16;SOX11;KRT6A
potassium ion transport (GO:0006813)	3/122	0.12348	0.36231	0	0	2.51858	5.26804	HCN4;KCNQ3;KCNN4
O-glycan processing (GO:0016266)	1961-02-01	0.124346	0.36231	0	0	3.37973	7.04569	B3GNT3;MUC21
regulation of neurogenesis (GO:0050767)	1962-02-01	0.127684	0.36231	0	0	3.32323	6.83987	WNT7A;SOX11
protein-containing complex assembly (GO:0065003)	5/267	0.130352	0.36231	0	0	1.91212	3.89597	SERPINA1;LRRK2;FN1;ADCY8;CLDN1
monocarboxylic acid biosynthetic process (GO:0072330)	1963-02-01	0.131043	0.36231	0	0	3.26859	6.64252	LIPH;ALOX5
antigen processing and presentation of endogenous peptide antigen (GO:0002483)	2014-01-01	0.131294	0.36231	0	0	7.64863	15.5291	HLA-G
regulation of acrosome reaction (GO:0060046)	2014-01-01	0.131294	0.36231	0	0	7.64863	15.5291	PLA2G10
bone morphogenesis (GO:0060349)	2014-01-01	0.131294	0.36231	0	0	7.64863	15.5291	MMP13
cAMP metabolic process (GO:0046058)	2014-01-01	0.131294	0.36231	0	0	7.64863	15.5291	ADCY8
negative regulation of T cell mediated immunity (GO:0002710)	2014-01-01	0.131294	0.36231	0	0	7.64863	15.5291	HLA-G
regulation of histone deacetylation (GO:0031063)	2014-01-01	0.131294	0.36231	0	0	7.64863	15.5291	SDR16C5
ceramide transport (GO:0035627)	2014-01-01	0.131294	0.36231	0	0	7.64863	15.5291	ABCA12
regulation of integrin-mediated signaling pathway (GO:2001044)	2014-01-01	0.131294	0.36231	0	0	7.64863	15.5291	CD177
regulation of macrophage cytokine production (GO:0010935)	2014-01-01	0.131294	0.36231	0	0	7.64863	15.5291	HLA-G
regulation of response to endoplasmic reticulum stress (GO:1905897)	2014-01-01	0.131294	0.36231	0	0	7.64863	15.5291	ALOX5
genitalia development (GO:0048806)	2014-01-01	0.131294	0.36231	0	0	7.64863	15.5291	STRA6
heterochromatin organization (GO:0070828)	2014-01-01	0.131294	0.36231	0	0	7.64863	15.5291	HMGA2
positive regulation of insulin secretion involved in cellular response to glucose stimulus (GO:0035774)	2014-01-01	0.131294	0.36231	0	0	7.64863	15.5291	ADCY8
retinal metabolic process (GO:0042574)	2014-01-01	0.131294	0.36231	0	0	7.64863	15.5291	SDR16C5
positive regulation of leukocyte degranulation (GO:0043302)	2014-01-01	0.131294	0.36231	0	0	7.64863	15.5291	CD177
immune response-regulating cell surface receptor signaling pathway (GO:0002768)	2014-01-01	0.131294	0.36231	0	0	7.64863	15.5291	HLA-G
positive regulation of long-term synaptic potentiation (GO:1900273)	2014-01-01	0.131294	0.36231	0	0	7.64863	15.5291	ADCY8
positive regulation of macrophage chemotaxis (GO:0010759)	2014-01-01	0.131294	0.36231	0	0	7.64863	15.5291	CXCL17
secondary palate development (GO:0062009)	2014-01-01	0.131294	0.36231	0	0	7.64863	15.5291	WNT7A
positive regulation of protein deacetylation (GO:0090312)	2014-01-01	0.131294	0.36231	0	0	7.64863	15.5291	SDR16C5
low-density lipoprotein particle remodeling (GO:0034374)	2014-01-01	0.131294	0.36231	0	0	7.64863	15.5291	PLA2G10
manganese ion transport (GO:0006828)	2014-01-01	0.131294	0.36231	0	0	7.64863	15.5291	TRPC5
positive regulation of regulatory T cell differentiation (GO:0045591)	2014-01-01	0.131294	0.36231	0	0	7.64863	15.5291	HLA-G
positive regulation of superoxide anion generation (GO:0032930)	2014-01-01	0.131294	0.36231	0	0	7.64863	15.5291	CD177
positive regulation of T cell receptor signaling pathway (GO:0050862)	2014-01-01	0.131294	0.36231	0	0	7.64863	15.5291	KCNN4
myeloid dendritic cell activation (GO:0001773)	2014-01-01	0.131294	0.36231	0	0	7.64863	15.5291	DCSTAMP
central nervous system development (GO:0007417)	5/268	0.131822	0.36231	0	0	1.90475	3.85959	DMBX1;SOX11;HPCAL4;HAPLN1;KLK6
antimicrobial humoral immune response mediated by antimicrobial peptide (GO:0061844)	1964-02-01	0.134423	0.36231	0	0	3.21571	6.45317	CXCL14;KRT6A
acetyl-CoA metabolic process (GO:0006084)	2015-01-01	0.139987	0.36231	0	0	7.10194	13.9639	TDO2
protein trimerization (GO:0070206)	2015-01-01	0.139987	0.36231	0	0	7.10194	13.9639	HLA-G
aflatoxin metabolic process (GO:0046222)	2015-01-01	0.139987	0.36231	0	0	7.10194	13.9639	CYP2W1
negative regulation of endoplasmic reticulum stress-induced intrinsic apoptotic signaling pathway (GO:1902236)	2015-01-01	0.139987	0.36231	0	0	7.10194	13.9639	LRRK2
regulation of branching involved in ureteric bud morphogenesis (GO:0090189)	2015-01-01	0.139987	0.36231	0	0	7.10194	13.9639	TACSTD2
negative regulation of leukocyte activation (GO:0002695)	2015-01-01	0.139987	0.36231	0	0	7.10194	13.9639	IL31RA
negative regulation of leukocyte mediated cytotoxicity (GO:0001911)	2015-01-01	0.139987	0.36231	0	0	7.10194	13.9639	HLA-G
negative regulation of protein processing (GO:0010955)	2015-01-01	0.139987	0.36231	0	0	7.10194	13.9639	LRRK2
regulation of extracellular matrix disassembly (GO:0010715)	2015-01-01	0.139987	0.36231	0	0	7.10194	13.9639	DPP4
negative regulation of single stranded viral RNA replication via double stranded DNA intermediate (GO:0045869)	2015-01-01	0.139987	0.36231	0	0	7.10194	13.9639	HMGA2
detection of mechanical stimulus involved in sensory perception (GO:0050974)	2015-01-01	0.139987	0.36231	0	0	7.10194	13.9639	COL11A1
organic heteropentacyclic compound metabolic process (GO:1901376)	2015-01-01	0.139987	0.36231	0	0	7.10194	13.9639	CYP2W1
peptidyl-arginine modification (GO:0018195)	2015-01-01	0.139987	0.36231	0	0	7.10194	13.9639	PRMT8
photoreceptor cell development (GO:0042461)	2015-01-01	0.139987	0.36231	0	0	7.10194	13.9639	RP1
phototransduction, visible light (GO:0007603)	2015-01-01	0.139987	0.36231	0	0	7.10194	13.9639	RP1
placenta development (GO:0001890)	2015-01-01	0.139987	0.36231	0	0	7.10194	13.9639	CITED1
positive regulation of acute inflammatory response (GO:0002675)	2015-01-01	0.139987	0.36231	0	0	7.10194	13.9639	C2CD4A
eye photoreceptor cell development (GO:0042462)	2015-01-01	0.139987	0.36231	0	0	7.10194	13.9639	RP1
regulation of superoxide anion generation (GO:0032928)	2015-01-01	0.139987	0.36231	0	0	7.10194	13.9639	CD177
fibrinolysis (GO:0042730)	2015-01-01	0.139987	0.36231	0	0	7.10194	13.9639	SERPINB2
G protein-coupled glutamate receptor signaling pathway (GO:0007216)	2015-01-01	0.139987	0.36231	0	0	7.10194	13.9639	GRM4
ganglioside biosynthetic process (GO:0001574)	2015-01-01	0.139987	0.36231	0	0	7.10194	13.9639	ST6GALNAC5
GTP metabolic process (GO:0046039)	2015-01-01	0.139987	0.36231	0	0	7.10194	13.9639	LRRK2
positive regulation of heterotypic cell-cell adhesion (GO:0034116)	2015-01-01	0.139987	0.36231	0	0	7.10194	13.9639	CEACAM6
heterocycle biosynthetic process (GO:0018130)	2015-01-01	0.139987	0.36231	0	0	7.10194	13.9639	ALOX5
icosanoid biosynthetic process (GO:0046456)	2015-01-01	0.139987	0.36231	0	0	7.10194	13.9639	ALOX5
interleukin-27-mediated signaling pathway (GO:0070106)	2015-01-01	0.139987	0.36231	0	0	7.10194	13.9639	CRLF1
lipoxygenase pathway (GO:0019372)	2015-01-01	0.139987	0.36231	0	0	7.10194	13.9639	ALOX5
macrophage differentiation (GO:0030225)	2015-01-01	0.139987	0.36231	0	0	7.10194	13.9639	IL31RA
macrophage migration (GO:1905517)	2015-01-01	0.139987	0.36231	0	0	7.10194	13.9639	CXCL17
mycotoxin metabolic process (GO:0043385)	2015-01-01	0.139987	0.36231	0	0	7.10194	13.9639	CYP2W1
protein homotrimerization (GO:0070207)	2015-01-01	0.139987	0.36231	0	0	7.10194	13.9639	HLA-G
inorganic cation transmembrane transport (GO:0098662)	5/274	0.140804	0.36231	0	0	1.86169	3.64964	HCN4;TRPC5;SLC30A3;KCNQ3;KCNN4
positive regulation of cell death (GO:0010942)	1966-02-01	0.141239	0.36231	0	0	3.1149	6.09679	LRRK2;MMP3
positive regulation of canonical Wnt signaling pathway (GO:0090263)	3/130	0.141537	0.36231	0	0	2.35897	4.61224	SCEL;CDH3;LRRK2
regulation of cell population proliferation (GO:0042127)	11/764	0.144817	0.36231	0	0	1.47219	2.84468	DPP4;TENM1;CEACAM6;BNC1;FN1;IL31RA;SOX11;SSTR3;CRLF1;CRLF2;KRT6A
regulation of tyrosine phosphorylation of STAT protein (GO:0042509)	1968-02-01	0.148129	0.36231	0	0	3.0202	5.7676	IL31RA;CRLF1
regulation of cell motility (GO:2000145)	3/133	0.148525	0.36231	0	0	2.30418	4.39407	FRMD5;SPOCK3;TACSTD2
negative regulation of anoikis (GO:2000811)	2016-01-01	0.148593	0.36231	0	0	6.62814	12.6368	CEACAM6
3'-UTR-mediated mRNA destabilization (GO:0061158)	2016-01-01	0.148593	0.36231	0	0	6.62814	12.6368	PLEKHN1
activation of NF-kappaB-inducing kinase activity (GO:0007250)	2016-01-01	0.148593	0.36231	0	0	6.62814	12.6368	CHI3L1
regulation of activin receptor signaling pathway (GO:0032925)	2016-01-01	0.148593	0.36231	0	0	6.62814	12.6368	IGSF1
aromatic amino acid family catabolic process (GO:0009074)	2016-01-01	0.148593	0.36231	0	0	6.62814	12.6368	TDO2
negative regulation of histone modification (GO:0031057)	2016-01-01	0.148593	0.36231	0	0	6.62814	12.6368	SDR16C5
basement membrane organization (GO:0071711)	2016-01-01	0.148593	0.36231	0	0	6.62814	12.6368	LAMB3
negative regulation of macrophage activation (GO:0043031)	2016-01-01	0.148593	0.36231	0	0	6.62814	12.6368	IL31RA
negative regulation of natural killer cell mediated cytotoxicity (GO:0045953)	2016-01-01	0.148593	0.36231	0	0	6.62814	12.6368	HLA-G
negative regulation of transcription regulatory region DNA binding (GO:2000678)	2016-01-01	0.148593	0.36231	0	0	6.62814	12.6368	SOX11
regulation of hormone secretion (GO:0046883)	2016-01-01	0.148593	0.36231	0	0	6.62814	12.6368	SOX11
neural tube development (GO:0021915)	2016-01-01	0.148593	0.36231	0	0	6.62814	12.6368	SOX11
regulation of leukocyte activation (GO:0002694)	2016-01-01	0.148593	0.36231	0	0	6.62814	12.6368	PLA2G10
nuclear transport (GO:0051169)	2016-01-01	0.148593	0.36231	0	0	6.62814	12.6368	CITED1
dendritic spine morphogenesis (GO:0060997)	2016-01-01	0.148593	0.36231	0	0	6.62814	12.6368	WNT7A
regulation of monocyte differentiation (GO:0045655)	2016-01-01	0.148593	0.36231	0	0	6.62814	12.6368	DCSTAMP
regulation of Rac protein signal transduction (GO:0035020)	2016-01-01	0.148593	0.36231	0	0	6.62814	12.6368	RASGRF1
positive regulation of endothelial cell apoptotic process (GO:2000353)	2016-01-01	0.148593	0.36231	0	0	6.62814	12.6368	HLA-G
glycosphingolipid biosynthetic process (GO:0006688)	2016-01-01	0.148593	0.36231	0	0	6.62814	12.6368	ST6GALNAC5
response to organophosphorus (GO:0046683)	2016-01-01	0.148593	0.36231	0	0	6.62814	12.6368	CITED1
positive regulation of leukocyte adhesion to vascular endothelial cell (GO:1904996)	2016-01-01	0.148593	0.36231	0	0	6.62814	12.6368	ALOX5
positive regulation of myeloid leukocyte cytokine production involved in immune response (GO:0061081)	2016-01-01	0.148593	0.36231	0	0	6.62814	12.6368	HLA-G
killing by host of symbiont cells (GO:0051873)	2016-01-01	0.148593	0.36231	0	0	6.62814	12.6368	KRT6A
sympathetic nervous system development (GO:0048485)	2016-01-01	0.148593	0.36231	0	0	6.62814	12.6368	SOX11
mesenchyme development (GO:0060485)	2016-01-01	0.148593	0.36231	0	0	6.62814	12.6368	HMGA2
positive regulation of syncytium formation by plasma membrane fusion (GO:0060143)	2016-01-01	0.148593	0.36231	0	0	6.62814	12.6368	DCSTAMP
motor neuron axon guidance (GO:0008045)	2016-01-01	0.148593	0.36231	0	0	6.62814	12.6368	SLIT1
protein localization to endoplasmic reticulum (GO:0070972)	2016-01-01	0.148593	0.36231	0	0	6.62814	12.6368	LRRK2
positive regulation of MAP kinase activity (GO:0043406)	1969-02-01	0.151599	0.367433	0	0	2.97497	5.61234	TENM1;LRRK2
synapse assembly (GO:0007416)	1969-02-01	0.151599	0.367433	0	0	2.97497	5.61234	GABRB2;WNT7A
regulation of protein kinase B signaling (GO:0051896)	4/207	0.153931	0.367433	0	0	1.97014	3.68663	RASD2;GDF15;CHI3L1;HLA-G
activation of protein kinase A activity (GO:0034199)	2017-01-01	0.157114	0.367433	0	0	6.21357	11.5	ADCY8
negative regulation of cell aging (GO:0090344)	2017-01-01	0.157114	0.367433	0	0	6.21357	11.5	HMGA2
pulmonary valve morphogenesis (GO:0003184)	2017-01-01	0.157114	0.367433	0	0	6.21357	11.5	STRA6
detection of visible light (GO:0009584)	2017-01-01	0.157114	0.367433	0	0	6.21357	11.5	RP1
regulation of neuroblast proliferation (GO:1902692)	2017-01-01	0.157114	0.367433	0	0	6.21357	11.5	LRRK2
phosphate ion transport (GO:0006817)	2017-01-01	0.157114	0.367433	0	0	6.21357	11.5	SLC34A2
embryo development ending in birth or egg hatching (GO:0009792)	2017-01-01	0.157114	0.367433	0	0	6.21357	11.5	SCEL
response to purine-containing compound (GO:0014074)	2017-01-01	0.157114	0.367433	0	0	6.21357	11.5	CITED1
stabilization of membrane potential (GO:0030322)	2017-01-01	0.157114	0.367433	0	0	6.21357	11.5	KCNN4
membrane depolarization during cardiac muscle cell action potential (GO:0086012)	2017-01-01	0.157114	0.367433	0	0	6.21357	11.5	HCN4
positive regulation of stem cell differentiation (GO:2000738)	2017-01-01	0.157114	0.367433	0	0	6.21357	11.5	TACSTD2
vasculature development (GO:0001944)	2017-01-01	0.157114	0.367433	0	0	6.21357	11.5	STRA6
protein autoprocessing (GO:0016540)	2017-01-01	0.157114	0.367433	0	0	6.21357	11.5	KLK6
negative regulation of neuron apoptotic process (GO:0043524)	1971-02-01	0.158586	0.367433	0	0	2.88845	5.31895	CITED1;CRLF1
fatty acid biosynthetic process (GO:0006633)	1971-02-01	0.158586	0.367433	0	0	2.88845	5.31895	LIPH;ALOX5
gland development (GO:0048732)	1971-02-01	0.158586	0.367433	0	0	2.88845	5.31895	WNT10A;STRA6
myeloid leukocyte differentiation (GO:0002573)	1971-02-01	0.158586	0.367433	0	0	2.88845	5.31895	DCSTAMP;IL31RA
cell junction organization (GO:0034330)	1972-02-01	0.162103	0.367433	0	0	2.84704	5.18026	LRP4;CLDN1
cell morphogenesis involved in differentiation (GO:0000904)	1972-02-01	0.162103	0.367433	0	0	2.84704	5.18026	LAMB3;FN1
positive regulation of secretion by cell (GO:1903532)	1972-02-01	0.162103	0.367433	0	0	2.84704	5.18026	PLA2G10;SOX11
potassium ion transmembrane transport (GO:0071805)	3/139	0.162825	0.367433	0	0	2.20185	3.99654	HCN4;KCNQ3;KCNN4
negative regulation of inflammatory response (GO:0050728)	4/212	0.163397	0.367433	0	0	1.92229	3.48237	CYSLTR2;ALOX5;CXCL17;ADCY8
pulmonary valve development (GO:0003177)	2018-01-01	0.16555	0.367433	0	0	5.84777	10.5171	STRA6
amyloid precursor protein metabolic process (GO:0042982)	2018-01-01	0.16555	0.367433	0	0	5.84777	10.5171	KLK6
negative regulation of leukocyte cell-cell adhesion (GO:1903038)	2018-01-01	0.16555	0.367433	0	0	5.84777	10.5171	VTCN1
carbohydrate derivative transport (GO:1901264)	2018-01-01	0.16555	0.367433	0	0	5.84777	10.5171	PLA2G10
dendritic cell migration (GO:0036336)	2018-01-01	0.16555	0.367433	0	0	5.84777	10.5171	ALOX5
regulation of multicellular organism growth (GO:0040014)	2018-01-01	0.16555	0.367433	0	0	5.84777	10.5171	GDF15
phosphatidylglycerol acyl-chain remodeling (GO:0036148)	2018-01-01	0.16555	0.367433	0	0	5.84777	10.5171	PLA2G10
phosphatidylinositol acyl-chain remodeling (GO:0036149)	2018-01-01	0.16555	0.367433	0	0	5.84777	10.5171	PLA2G10
embryonic axis specification (GO:0000578)	2018-01-01	0.16555	0.367433	0	0	5.84777	10.5171	WNT7A
embryonic digit morphogenesis (GO:0042733)	2018-01-01	0.16555	0.367433	0	0	5.84777	10.5171	WNT7A
regulation of presynapse assembly (GO:1905606)	2018-01-01	0.16555	0.367433	0	0	5.84777	10.5171	WNT7A
regulation of presynapse organization (GO:0099174)	2018-01-01	0.16555	0.367433	0	0	5.84777	10.5171	WNT7A
regulation of protein sumoylation (GO:0033233)	2018-01-01	0.16555	0.367433	0	0	5.84777	10.5171	RASD2
regulation of single stranded viral RNA replication via double stranded DNA intermediate (GO:0045091)	2018-01-01	0.16555	0.367433	0	0	5.84777	10.5171	HMGA2
regulation of transcription by RNA polymerase I (GO:0006356)	2018-01-01	0.16555	0.367433	0	0	5.84777	10.5171	BNC1
regulation of transforming growth factor beta production (GO:0071634)	2018-01-01	0.16555	0.367433	0	0	5.84777	10.5171	FN1
positive regulation of excitatory postsynaptic potential (GO:2000463)	2018-01-01	0.16555	0.367433	0	0	5.84777	10.5171	WNT7A
release of cytochrome c from mitochondria (GO:0001836)	2018-01-01	0.16555	0.367433	0	0	5.84777	10.5171	SFN
response to axon injury (GO:0048678)	2018-01-01	0.16555	0.367433	0	0	5.84777	10.5171	GAP43
positive regulation of macrophage derived foam cell differentiation (GO:0010744)	2018-01-01	0.16555	0.367433	0	0	5.84777	10.5171	PLA2G10
sodium ion import across plasma membrane (GO:0098719)	2018-01-01	0.16555	0.367433	0	0	5.84777	10.5171	HCN4
maintenance of gastrointestinal epithelium (GO:0030277)	2018-01-01	0.16555	0.367433	0	0	5.84777	10.5171	INAVA
positive regulation of response to endoplasmic reticulum stress (GO:1905898)	2018-01-01	0.16555	0.367433	0	0	5.84777	10.5171	RNF183
positive regulation of stress-activated protein kinase signaling cascade (GO:0070304)	2018-01-01	0.16555	0.367433	0	0	5.84777	10.5171	INAVA
positive regulation of synaptic transmission, glutamatergic (GO:0051968)	2018-01-01	0.16555	0.367433	0	0	5.84777	10.5171	CACNG4
microtubule depolymerization (GO:0007019)	2018-01-01	0.16555	0.367433	0	0	5.84777	10.5171	STMN2
prostanoid metabolic process (GO:0006692)	2018-01-01	0.16555	0.367433	0	0	5.84777	10.5171	CYP2S1
antigen processing and presentation of exogenous peptide antigen via MHC class I, TAP-dependent (GO:0002479)	1973-02-01	0.165633	0.367433	0	0	2.8068	5.04657	CD207;HLA-G
regulation of actin filament-based process (GO:0032970)	1973-02-01	0.165633	0.367433	0	0	2.8068	5.04657	SIGLEC15;GRHL3
neurotransmitter transport (GO:0006836)	1973-02-01	0.165633	0.367433	0	0	2.8068	5.04657	GRM4;SLC18A3
response to molecule of bacterial origin (GO:0002237)	1973-02-01	0.165633	0.367433	0	0	2.8068	5.04657	CITED1;INAVA
positive regulation of JNK cascade (GO:0046330)	1973-02-01	0.165633	0.367433	0	0	2.8068	5.04657	EDAR;WNT7A
regulation of small GTPase mediated signal transduction (GO:0051056)	3/141	0.167681	0.371389	0	0	2.16972	3.87445	RASGRF1;ARHGAP36;NGEF
sphingolipid biosynthetic process (GO:0030148)	1974-02-01	0.169177	0.371663	0	0	2.76768	4.91764	ALDH3B2;ST6GALNAC5
negative regulation of immune system process (GO:0002683)	2019-01-01	0.173902	0.371663	0	0	5.52261	9.66049	HLA-G
branching involved in ureteric bud morphogenesis (GO:0001658)	2019-01-01	0.173902	0.371663	0	0	5.52261	9.66049	CITED1
cellular response to interleukin-7 (GO:0098761)	2019-01-01	0.173902	0.371663	0	0	5.52261	9.66049	CRLF2
regulation of insulin-like growth factor receptor signaling pathway (GO:0043567)	2019-01-01	0.173902	0.371663	0	0	5.52261	9.66049	CDH3
neural crest cell differentiation (GO:0014033)	2019-01-01	0.173902	0.371663	0	0	5.52261	9.66049	SOX11
neuromuscular process (GO:0050905)	2019-01-01	0.173902	0.371663	0	0	5.52261	9.66049	STRA6
regulation of lymphocyte proliferation (GO:0050670)	2019-01-01	0.173902	0.371663	0	0	5.52261	9.66049	SOX11
regulation of neuroinflammatory response (GO:0150077)	2019-01-01	0.173902	0.371663	0	0	5.52261	9.66049	MMP3
epoxygenase P450 pathway (GO:0019373)	2019-01-01	0.173902	0.371663	0	0	5.52261	9.66049	CYP2S1
excitatory postsynaptic potential (GO:0060079)	2019-01-01	0.173902	0.371663	0	0	5.52261	9.66049	LRRK2
regulation of stem cell population maintenance (GO:2000036)	2019-01-01	0.173902	0.371663	0	0	5.52261	9.66049	HMGA2
regulation of synaptic vesicle exocytosis (GO:2000300)	2019-01-01	0.173902	0.371663	0	0	5.52261	9.66049	LRRK2
positive regulation of leukocyte activation (GO:0002696)	2019-01-01	0.173902	0.371663	0	0	5.52261	9.66049	CRLF2
positive regulation of macrophage migration (GO:1905523)	2019-01-01	0.173902	0.371663	0	0	5.52261	9.66049	CXCL17
interleukin-7-mediated signaling pathway (GO:0038111)	2019-01-01	0.173902	0.371663	0	0	5.52261	9.66049	CRLF2
positive regulation of monocyte chemotaxis (GO:0090026)	2019-01-01	0.173902	0.371663	0	0	5.52261	9.66049	CXCL17
leukotriene biosynthetic process (GO:0019370)	2019-01-01	0.173902	0.371663	0	0	5.52261	9.66049	ALOX5
long-term memory (GO:0007616)	2019-01-01	0.173902	0.371663	0	0	5.52261	9.66049	RASGRF1
mesenchymal cell development (GO:0014031)	2019-01-01	0.173902	0.371663	0	0	5.52261	9.66049	SOX11
ureteric bud morphogenesis (GO:0060675)	2019-01-01	0.173902	0.371663	0	0	5.52261	9.66049	CITED1
mitochondrion localization (GO:0051646)	2019-01-01	0.173902	0.371663	0	0	5.52261	9.66049	LRRK2
postsynaptic membrane organization (GO:0001941)	2019-01-01	0.173902	0.371663	0	0	5.52261	9.66049	LRP4
chloride transport (GO:0006821)	1976-02-01	0.176302	0.375647	0	0	2.6926	4.67316	GABRB2;FXYD3
regulation of T cell proliferation (GO:0042129)	1976-02-01	0.176302	0.375647	0	0	2.6926	4.67316	VTCN1;HLA-G
cellular response to UV (GO:0034644)	1977-02-01	0.179883	0.380065	0	0	2.65657	4.5572	MMP1;MMP3
positive regulation of intracellular signal transduction (GO:1902533)	8/546	0.182011	0.380065	0	0	1.49179	2.54154	EDAR;RASD2;GRM4;GDF15;FN1;CHI3L1;SOX11;INAVA
regulation of acute inflammatory response (GO:0002673)	2020-01-01	0.182171	0.380065	0	0	5.23168	8.90856	C2CD4A
cardiac ventricle development (GO:0003231)	2020-01-01	0.182171	0.380065	0	0	5.23168	8.90856	STRA6
regulation of granulocyte chemotaxis (GO:0071622)	2020-01-01	0.182171	0.380065	0	0	5.23168	8.90856	CXCL17
regulation of hippo signaling (GO:0035330)	2020-01-01	0.182171	0.380065	0	0	5.23168	8.90856	SOX11
dopaminergic neuron differentiation (GO:0071542)	2020-01-01	0.182171	0.380065	0	0	5.23168	8.90856	PITX3
regulation of protein kinase A signaling (GO:0010738)	2020-01-01	0.182171	0.380065	0	0	5.23168	8.90856	LRRK2
regulation of protein localization to cell periphery (GO:1904375)	2020-01-01	0.182171	0.380065	0	0	5.23168	8.90856	MISP
regulation of smooth muscle contraction (GO:0006940)	2020-01-01	0.182171	0.380065	0	0	5.23168	8.90856	NMU
ganglioside metabolic process (GO:0001573)	2020-01-01	0.182171	0.380065	0	0	5.23168	8.90856	ST6GALNAC5
positive regulation of epidermal cell differentiation (GO:0045606)	2020-01-01	0.182171	0.380065	0	0	5.23168	8.90856	SFN
positive regulation of epithelial cell differentiation (GO:0030858)	2020-01-01	0.182171	0.380065	0	0	5.23168	8.90856	SFN
mesoderm formation (GO:0001707)	2020-01-01	0.182171	0.380065	0	0	5.23168	8.90856	HMGA2
protein modification process (GO:0036211)	1978-02-01	0.183475	0.381084	0	0	2.62148	4.44518	QPCT;PHEX
negative regulation of blood vessel morphogenesis (GO:2000181)	1978-02-01	0.183475	0.381084	0	0	2.62148	4.44518	ALOX5;HLA-G
antigen processing and presentation of exogenous peptide antigen via MHC class I (GO:0042590)	1978-02-01	0.183475	0.381084	0	0	2.62148	4.44518	CD207;HLA-G
regulation of cytosolic calcium ion concentration (GO:0051480)	3/148	0.184999	0.383681	0	0	2.06424	3.48321	TRPC5;ADCY8;CCR3
regulation of neuron differentiation (GO:0045664)	1979-02-01	0.187077	0.38511	0	0	2.5873	4.33693	LRRK2;SOX11
acetylcholine receptor signaling pathway (GO:0095500)	2021-01-01	0.190358	0.38511	0	0	4.96985	8.24424	SLURP2
regulation of anoikis (GO:2000209)	2021-01-01	0.190358	0.38511	0	0	4.96985	8.24424	CEACAM6
negative regulation of microtubule depolymerization (GO:0007026)	2021-01-01	0.190358	0.38511	0	0	4.96985	8.24424	STMN2
negative regulation of response to wounding (GO:1903035)	2021-01-01	0.190358	0.38511	0	0	4.96985	8.24424	ALOX5
cellular response to inorganic substance (GO:0071241)	2021-01-01	0.190358	0.38511	0	0	4.96985	8.24424	MMP3
neuron apoptotic process (GO:0051402)	2021-01-01	0.190358	0.38511	0	0	4.96985	8.24424	TRPC5
cyclic purine nucleotide metabolic process (GO:0052652)	2021-01-01	0.190358	0.38511	0	0	4.96985	8.24424	ADCY8
epithelial cell development (GO:0002064)	2021-01-01	0.190358	0.38511	0	0	4.96985	8.24424	WNT7A
positive regulation of antigen receptor-mediated signaling pathway (GO:0050857)	2021-01-01	0.190358	0.38511	0	0	4.96985	8.24424	KCNN4
regulation of transcription by RNA polymerase III (GO:0006359)	2021-01-01	0.190358	0.38511	0	0	4.96985	8.24424	TENM1
positive regulation of immune system process (GO:0002684)	2021-01-01	0.190358	0.38511	0	0	4.96985	8.24424	HLA-G
response to progesterone (GO:0032570)	2021-01-01	0.190358	0.38511	0	0	4.96985	8.24424	CATSPER1
retinol metabolic process (GO:0042572)	2021-01-01	0.190358	0.38511	0	0	4.96985	8.24424	SDR16C5
positive regulation of lipid storage (GO:0010884)	2021-01-01	0.190358	0.38511	0	0	4.96985	8.24424	PLA2G10
linoleic acid metabolic process (GO:0043651)	2021-01-01	0.190358	0.38511	0	0	4.96985	8.24424	ALOX5
zinc ion transport (GO:0006829)	2021-01-01	0.190358	0.38511	0	0	4.96985	8.24424	SLC30A3
lipid biosynthetic process (GO:0008610)	1980-02-01	0.190689	0.385224	0	0	2.554	4.23227	LIPH;ALOX5
chemical synaptic transmission (GO:0007268)	5/306	0.192839	0.389007	0	0	1.66104	2.73391	GABRB2;GRM4;KCNQ3;SLC18A3;SHISA6
positive regulation of Wnt signaling pathway (GO:0030177)	3/153	0.197646	0.394673	0	0	1.99492	3.23432	SCEL;CDH3;LRRK2
positive regulation of protein ubiquitination (GO:0031398)	1982-02-01	0.19794	0.394673	0	0	2.4899	4.03311	LRRK2;INAVA
negative regulation of protein dephosphorylation (GO:0035308)	2022-01-01	0.198463	0.394673	0	0	4.73295	7.65391	PPP1R1B
cellular response to nerve growth factor stimulus (GO:1990090)	2022-01-01	0.198463	0.394673	0	0	4.73295	7.65391	STMN2
regulation of lipid storage (GO:0010883)	2022-01-01	0.198463	0.394673	0	0	4.73295	7.65391	PLA2G10
regulation of macrophage chemotaxis (GO:0010758)	2022-01-01	0.198463	0.394673	0	0	4.73295	7.65391	CXCL17
osteoclast differentiation (GO:0030316)	2022-01-01	0.198463	0.394673	0	0	4.73295	7.65391	DCSTAMP
phosphatidylserine acyl-chain remodeling (GO:0036150)	2022-01-01	0.198463	0.394673	0	0	4.73295	7.65391	PLA2G10
membrane protein intracellular domain proteolysis (GO:0031293)	2022-01-01	0.198463	0.394673	0	0	4.73295	7.65391	MMP7
zinc ion transmembrane transport (GO:0071577)	2022-01-01	0.198463	0.394673	0	0	4.73295	7.65391	SLC30A3
inflammatory response (GO:0006954)	4/230	0.199091	0.395363	0	0	1.76756	2.85283	KRT16;CHI3L1;ADCY8;CCR3
regulation of osteoblast differentiation (GO:0045667)	1983-02-01	0.201579	0.399172	0	0	2.45903	3.93833	CITED1;SOX11
long-chain fatty acid metabolic process (GO:0001676)	1983-02-01	0.201579	0.399172	0	0	2.45903	3.93833	ALOX5;PLA2G10
artery development (GO:0060840)	2023-01-01	0.206487	0.400962	0	0	4.51759	7.12658	STRA6
negative regulation of GTPase activity (GO:0034260)	2023-01-01	0.206487	0.400962	0	0	4.51759	7.12658	LRRK2
negative regulation of intracellular protein transport (GO:0090317)	2023-01-01	0.206487	0.400962	0	0	4.51759	7.12658	LRRK2
negative regulation of phosphoprotein phosphatase activity (GO:0032515)	2023-01-01	0.206487	0.400962	0	0	4.51759	7.12658	PPP1R1B
negative regulation of reactive oxygen species metabolic process (GO:2000378)	2023-01-01	0.206487	0.400962	0	0	4.51759	7.12658	MMP3
oligosaccharide biosynthetic process (GO:0009312)	2023-01-01	0.206487	0.400962	0	0	4.51759	7.12658	ST6GALNAC5
regulation of mononuclear cell migration (GO:0071675)	2023-01-01	0.206487	0.400962	0	0	4.51759	7.12658	CXCL17
regulation of neural precursor cell proliferation (GO:2000177)	2023-01-01	0.206487	0.400962	0	0	4.51759	7.12658	LRRK2
positive regulation of cholesterol efflux (GO:0010875)	2023-01-01	0.206487	0.400962	0	0	4.51759	7.12658	ABCA12
positive regulation of epithelial cell apoptotic process (GO:1904037)	2023-01-01	0.206487	0.400962	0	0	4.51759	7.12658	HLA-G
positive regulation of natural killer cell mediated immunity (GO:0002717)	2023-01-01	0.206487	0.400962	0	0	4.51759	7.12658	HLA-G
membrane protein ectodomain proteolysis (GO:0006509)	2023-01-01	0.206487	0.400962	0	0	4.51759	7.12658	MMP7
positive regulation of transcription by RNA polymerase I (GO:0045943)	2023-01-01	0.206487	0.400962	0	0	4.51759	7.12658	BNC1
protein alkylation (GO:0008213)	2023-01-01	0.206487	0.400962	0	0	4.51759	7.12658	PRMT8
neutrophil degranulation (GO:0043312)	7/481	0.207683	0.401915	0	0	1.47878	2.32426	SERPINA1;CEACAM6;ALOX5;QPCT;CHI3L1;PRSS2;CD177
negative regulation of defense response (GO:0031348)	1985-02-01	0.208879	0.401915	0	0	2.39954	3.75768	ALOX5;CXCL17
regulation of neuron death (GO:1901214)	1986-02-01	0.212539	0.401915	0	0	2.37085	3.67157	GRM4;LRRK2
response to interleukin-1 (GO:0070555)	1986-02-01	0.212539	0.401915	0	0	2.37085	3.67157	CITED1;CHI3L1
neutrophil activation involved in immune response (GO:0002283)	7/485	0.213368	0.401915	0	0	1.4661	2.26474	SERPINA1;CEACAM6;ALOX5;QPCT;CHI3L1;PRSS2;CD177
axon extension (GO:0048675)	2024-01-01	0.214431	0.401915	0	0	4.32095	6.65326	SLIT1
carbohydrate biosynthetic process (GO:0016051)	2024-01-01	0.214431	0.401915	0	0	4.32095	6.65326	ST6GALNAC5
regulation of cellular response to transforming growth factor beta stimulus (GO:1903844)	2024-01-01	0.214431	0.401915	0	0	4.32095	6.65326	SOX11
regulation of cytokine production involved in immune response (GO:0002718)	2024-01-01	0.214431	0.401915	0	0	4.32095	6.65326	INAVA
negative regulation of ossification (GO:0030279)	2024-01-01	0.214431	0.401915	0	0	4.32095	6.65326	LRP4
negative regulation of protein depolymerization (GO:1901880)	2024-01-01	0.214431	0.401915	0	0	4.32095	6.65326	STMN2
cellular response to catecholamine stimulus (GO:0071870)	2024-01-01	0.214431	0.401915	0	0	4.32095	6.65326	LRRK2
negative regulation of stress fiber assembly (GO:0051497)	2024-01-01	0.214431	0.401915	0	0	4.32095	6.65326	TACSTD2
negative regulation of synaptic transmission (GO:0050805)	2024-01-01	0.214431	0.401915	0	0	4.32095	6.65326	LRRK2
regulation of keratinocyte proliferation (GO:0010837)	2024-01-01	0.214431	0.401915	0	0	4.32095	6.65326	CDH3
dendritic cell differentiation (GO:0097028)	2024-01-01	0.214431	0.401915	0	0	4.32095	6.65326	DCSTAMP
endocrine system development (GO:0035270)	2024-01-01	0.214431	0.401915	0	0	4.32095	6.65326	STRA6
establishment of mitotic spindle orientation (GO:0000132)	2024-01-01	0.214431	0.401915	0	0	4.32095	6.65326	MISP
regulation of ruffle assembly (GO:1900027)	2024-01-01	0.214431	0.401915	0	0	4.32095	6.65326	TACSTD2
extracellular matrix assembly (GO:0085029)	2024-01-01	0.214431	0.401915	0	0	4.32095	6.65326	LAMB3
positive regulation of cellular response to transforming growth factor beta stimulus (GO:1903846)	2024-01-01	0.214431	0.401915	0	0	4.32095	6.65326	CITED1
heterochromatin assembly (GO:0031507)	2024-01-01	0.214431	0.401915	0	0	4.32095	6.65326	HMGA2
leukotriene metabolic process (GO:0006691)	2024-01-01	0.214431	0.401915	0	0	4.32095	6.65326	ALOX5
positive regulation of transforming growth factor beta receptor signaling pathway (GO:0030511)	2024-01-01	0.214431	0.401915	0	0	4.32095	6.65326	CITED1
positive regulation of viral life cycle (GO:1903902)	2024-01-01	0.214431	0.401915	0	0	4.32095	6.65326	TMPRSS4
wound healing, spreading of cells (GO:0044319)	2024-01-01	0.214431	0.401915	0	0	4.32095	6.65326	WNT7A
negative regulation of angiogenesis (GO:0016525)	1987-02-01	0.216205	0.404227	0	0	2.34284	3.58812	ALOX5;HLA-G
neutrophil mediated immunity (GO:0002446)	7/488	0.21767	0.404227	0	0	1.45673	2.22119	SERPINA1;CEACAM6;ALOX5;QPCT;CHI3L1;PRSS2;CD177
positive regulation of protein kinase B signaling (GO:0051897)	3/161	0.218294	0.404227	0	0	1.89314	2.8812	RASD2;GDF15;CHI3L1
axonogenesis (GO:0007409)	4/240	0.219865	0.404227	0	0	1.6918	2.56264	ACTBL2;PLA2G10;SLIT1;WNT7A
negative regulation of binding (GO:0051100)	1988-02-01	0.219878	0.404227	0	0	2.31548	3.50722	LRRK2;HMGA2
acylglycerol homeostasis (GO:0055090)	2025-01-01	0.222296	0.404227	0	0	4.1407	6.22656	GCKR
negative regulation of cell junction assembly (GO:1901889)	2025-01-01	0.222296	0.404227	0	0	4.1407	6.22656	SLIT1
receptor signaling pathway via STAT (GO:0097696)	2025-01-01	0.222296	0.404227	0	0	4.1407	6.22656	IL31RA
regulation of cAMP-mediated signaling (GO:0043949)	2025-01-01	0.222296	0.404227	0	0	4.1407	6.22656	RASD2
regulation of cardiac muscle cell action potential (GO:0098901)	2025-01-01	0.222296	0.404227	0	0	4.1407	6.22656	HCN4
cardiac conduction system development (GO:0003161)	2025-01-01	0.222296	0.404227	0	0	4.1407	6.22656	HCN4
cellular polysaccharide biosynthetic process (GO:0033692)	2025-01-01	0.222296	0.404227	0	0	4.1407	6.22656	B3GNT3
cellular response to hexose stimulus (GO:0071331)	2025-01-01	0.222296	0.404227	0	0	4.1407	6.22656	ADCY8
regulation of heterotypic cell-cell adhesion (GO:0034114)	2025-01-01	0.222296	0.404227	0	0	4.1407	6.22656	CEACAM6
chemical synaptic transmission, postsynaptic (GO:0099565)	2025-01-01	0.222296	0.404227	0	0	4.1407	6.22656	LRRK2
regulation of microtubule depolymerization (GO:0031114)	2025-01-01	0.222296	0.404227	0	0	4.1407	6.22656	STMN2
regulation of mitochondrial fission (GO:0090140)	2025-01-01	0.222296	0.404227	0	0	4.1407	6.22656	LRRK2
regulation of neutrophil chemotaxis (GO:0090022)	2025-01-01	0.222296	0.404227	0	0	4.1407	6.22656	DPP4
phosphatidylglycerol metabolic process (GO:0046471)	2025-01-01	0.222296	0.404227	0	0	4.1407	6.22656	PLA2G10
regulation of protein processing (GO:0070613)	2025-01-01	0.222296	0.404227	0	0	4.1407	6.22656	LRRK2
response to hexose (GO:0009746)	2025-01-01	0.222296	0.404227	0	0	4.1407	6.22656	GCKR
positive regulation of peptidyl-threonine phosphorylation (GO:0010800)	2025-01-01	0.222296	0.404227	0	0	4.1407	6.22656	CHI3L1
positive regulation of vascular endothelial growth factor production (GO:0010575)	2025-01-01	0.222296	0.404227	0	0	4.1407	6.22656	CXCL17
second-messenger-mediated signaling (GO:0019932)	1989-02-01	0.223555	0.405465	0	0	2.28875	3.42877	LRRK2;CCR3
transforming growth factor beta receptor signaling pathway (GO:0007179)	1989-02-01	0.223555	0.405465	0	0	2.28875	3.42877	CITED1;GDF15
anterograde trans-synaptic signaling (GO:0098916)	4/244	0.228334	0.408324	0	0	1.66327	2.45655	GABRB2;GRM4;KCNQ3;SLC18A3
negative regulation of cell development (GO:0010721)	2026-01-01	0.230083	0.408324	0	0	3.97487	5.84034	WNT7A
negative regulation of macroautophagy (GO:0016242)	2026-01-01	0.230083	0.408324	0	0	3.97487	5.84034	LRRK2
regulation of monocyte chemotaxis (GO:0090025)	2026-01-01	0.230083	0.408324	0	0	3.97487	5.84034	CXCL17
phosphatidylethanolamine acyl-chain remodeling (GO:0036152)	2026-01-01	0.230083	0.408324	0	0	3.97487	5.84034	PLA2G10
regulation of potassium ion transmembrane transporter activity (GO:1901016)	2026-01-01	0.230083	0.408324	0	0	3.97487	5.84034	NETO1
regulation of protein insertion into mitochondrial membrane involved in apoptotic signaling pathway (GO:1900739)	2026-01-01	0.230083	0.408324	0	0	3.97487	5.84034	SFN
regulation of regulatory T cell differentiation (GO:0045589)	2026-01-01	0.230083	0.408324	0	0	3.97487	5.84034	HLA-G
glial cell development (GO:0021782)	2026-01-01	0.230083	0.408324	0	0	3.97487	5.84034	SOX11
positive regulation of filopodium assembly (GO:0051491)	2026-01-01	0.230083	0.408324	0	0	3.97487	5.84034	TENM1
histone methylation (GO:0016571)	2026-01-01	0.230083	0.408324	0	0	3.97487	5.84034	PRMT8
positive regulation of microtubule polymerization or depolymerization (GO:0031112)	2026-01-01	0.230083	0.408324	0	0	3.97487	5.84034	STMN2
positive regulation of protein insertion into mitochondrial membrane involved in apoptotic signaling pathway (GO:1900740)	2026-01-01	0.230083	0.408324	0	0	3.97487	5.84034	SFN
membrane depolarization during action potential (GO:0086010)	2026-01-01	0.230083	0.408324	0	0	3.97487	5.84034	HCN4
positive regulation of T cell mediated cytotoxicity (GO:0001916)	2026-01-01	0.230083	0.408324	0	0	3.97487	5.84034	HLA-G
metanephros development (GO:0001656)	2026-01-01	0.230083	0.408324	0	0	3.97487	5.84034	CITED1
mononuclear cell differentiation (GO:1903131)	2026-01-01	0.230083	0.408324	0	0	3.97487	5.84034	IL31RA
regulation of actin cytoskeleton organization (GO:0032956)	1991-02-01	0.230924	0.408782	0	0	2.23709	3.27883	SIGLEC15;GRHL3
positive regulation of supramolecular fiber organization (GO:1902905)	1991-02-01	0.230924	0.408782	0	0	2.23709	3.27883	TENM1;STMN2
positive regulation of cellular component biogenesis (GO:0044089)	1992-02-01	0.234614	0.412572	0	0	2.21212	3.20716	MMP1;MMP3
acute inflammatory response (GO:0002526)	2027-01-01	0.237792	0.412572	0	0	3.8218	5.48948	C2CD4A
regulation of cardiac muscle cell contraction (GO:0086004)	2027-01-01	0.237792	0.412572	0	0	3.8218	5.48948	HCN4
camera-type eye development (GO:0043010)	2027-01-01	0.237792	0.412572	0	0	3.8218	5.48948	STRA6
negative regulation of plasma membrane bounded cell projection assembly (GO:0120033)	2027-01-01	0.237792	0.412572	0	0	3.8218	5.48948	TACSTD2
negative regulation of protein polymerization (GO:0032272)	2027-01-01	0.237792	0.412572	0	0	3.8218	5.48948	STMN2
cellular senescence (GO:0090398)	2027-01-01	0.237792	0.412572	0	0	3.8218	5.48948	HMGA2
dendritic spine organization (GO:0097061)	2027-01-01	0.237792	0.412572	0	0	3.8218	5.48948	WNT7A
positive regulation of BMP signaling pathway (GO:0030513)	2027-01-01	0.237792	0.412572	0	0	3.8218	5.48948	SOX11
regulation of transcription regulatory region DNA binding (GO:2000677)	2027-01-01	0.237792	0.412572	0	0	3.8218	5.48948	SOX11
regulation of vascular endothelial growth factor production (GO:0010574)	2027-01-01	0.237792	0.412572	0	0	3.8218	5.48948	CXCL17
microtubule polymerization or depolymerization (GO:0031109)	2027-01-01	0.237792	0.412572	0	0	3.8218	5.48948	STMN2
presynaptic endocytosis (GO:0140238)	2027-01-01	0.237792	0.412572	0	0	3.8218	5.48948	SYT8
monocarboxylic acid catabolic process (GO:0072329)	2027-01-01	0.237792	0.412572	0	0	3.8218	5.48948	CYP2W1
negative regulation of actin filament bundle assembly (GO:0032232)	2027-01-01	0.237792	0.412572	0	0	3.8218	5.48948	TACSTD2
regulation of heart contraction (GO:0008016)	1993-02-01	0.238308	0.412572	0	0	2.1877	3.13758	HCN4;FXYD3
negative regulation of cell death (GO:0060548)	1994-02-01	0.242005	0.412572	0	0	2.16381	3.07001	LRRK2;SOX11
positive regulation of cytokine production (GO:0001819)	5/335	0.244925	0.412572	0	0	1.51282	2.12824	CXCL17;CHI3L1;HLA-G;INAVA;CRLF2
negative regulation of axonogenesis (GO:0050771)	2028-01-01	0.245424	0.412572	0	0	3.68007	5.16963	LRP4
amide transport (GO:0042886)	2028-01-01	0.245424	0.412572	0	0	3.68007	5.16963	ABCA12
receptor clustering (GO:0043113)	2028-01-01	0.245424	0.412572	0	0	3.68007	5.16963	LRP4
regulation of calcium-mediated signaling (GO:0050848)	2028-01-01	0.245424	0.412572	0	0	3.68007	5.16963	LRRK2
negative regulation of oxidative stress-induced cell death (GO:1903202)	2028-01-01	0.245424	0.412572	0	0	3.68007	5.16963	LRRK2
negative regulation of phosphatase activity (GO:0010923)	2028-01-01	0.245424	0.412572	0	0	3.68007	5.16963	PPP1R1B
regulation of microtubule polymerization or depolymerization (GO:0031110)	2028-01-01	0.245424	0.412572	0	0	3.68007	5.16963	STMN2
nucleotide-binding oligomerization domain containing signaling pathway (GO:0070423)	2028-01-01	0.245424	0.412572	0	0	3.68007	5.16963	INAVA
regulation of multicellular organismal development (GO:2000026)	2028-01-01	0.245424	0.412572	0	0	3.68007	5.16963	GBX2
regulation of muscle contraction (GO:0006937)	2028-01-01	0.245424	0.412572	0	0	3.68007	5.16963	MYBPH
regulation of postsynapse organization (GO:0099175)	2028-01-01	0.245424	0.412572	0	0	3.68007	5.16963	LRRK2
regulation of reactive oxygen species biosynthetic process (GO:1903426)	2028-01-01	0.245424	0.412572	0	0	3.68007	5.16963	ALOX5
regulation of sodium ion transmembrane transport (GO:1902305)	2028-01-01	0.245424	0.412572	0	0	3.68007	5.16963	FXYD3
glycerophospholipid catabolic process (GO:0046475)	2028-01-01	0.245424	0.412572	0	0	3.68007	5.16963	PLA2G10
positive regulation of fibroblast proliferation (GO:0048146)	2028-01-01	0.245424	0.412572	0	0	3.68007	5.16963	FN1
response to ketone (GO:1901654)	2028-01-01	0.245424	0.412572	0	0	3.68007	5.16963	CATSPER1
positive regulation of monooxygenase activity (GO:0032770)	2028-01-01	0.245424	0.412572	0	0	3.68007	5.16963	CDH3
keratan sulfate biosynthetic process (GO:0018146)	2028-01-01	0.245424	0.412572	0	0	3.68007	5.16963	B3GNT3
leukocyte cell-cell adhesion (GO:0007159)	2028-01-01	0.245424	0.412572	0	0	3.68007	5.16963	CD177
positive regulation of response to wounding (GO:1903036)	2028-01-01	0.245424	0.412572	0	0	3.68007	5.16963	CLDN1
positive regulation of synapse assembly (GO:0051965)	2028-01-01	0.245424	0.412572	0	0	3.68007	5.16963	WNT7A
ventricular septum morphogenesis (GO:0060412)	2028-01-01	0.245424	0.412572	0	0	3.68007	5.16963	SOX11
protein depolymerization (GO:0051261)	2028-01-01	0.245424	0.412572	0	0	3.68007	5.16963	STMN2
protein localization to cell surface (GO:0034394)	2028-01-01	0.245424	0.412572	0	0	3.68007	5.16963	CD177
regulation of vesicle-mediated transport (GO:0060627)	1996-02-01	0.249407	0.418764	0	0	2.11756	2.94059	LRRK2;CD177
regulation of double-strand break repair via nonhomologous end joining (GO:2001032)	2029-01-01	0.252981	0.419953	0	0	3.54846	4.87715	HMGA2
negative regulation of wound healing (GO:0061045)	2029-01-01	0.252981	0.419953	0	0	3.54846	4.87715	ALOX5
establishment of mitotic spindle localization (GO:0040001)	2029-01-01	0.252981	0.419953	0	0	3.54846	4.87715	MISP
regulation of T cell mediated cytotoxicity (GO:0001914)	2029-01-01	0.252981	0.419953	0	0	3.54846	4.87715	HLA-G
glial cell differentiation (GO:0010001)	2029-01-01	0.252981	0.419953	0	0	3.54846	4.87715	SOX11
response to zinc ion (GO:0010043)	2029-01-01	0.252981	0.419953	0	0	3.54846	4.87715	SLC30A3
lipid catabolic process (GO:0016042)	2029-01-01	0.252981	0.419953	0	0	3.54846	4.87715	LIPH
transition metal ion homeostasis (GO:0055076)	2029-01-01	0.252981	0.419953	0	0	3.54846	4.87715	TMPRSS6
regulation of MAP kinase activity (GO:0043405)	1997-02-01	0.25311	0.419953	0	0	2.09516	2.87861	TENM1;LRRK2
glycosaminoglycan biosynthetic process (GO:0006024)	1997-02-01	0.25311	0.419953	0	0	2.09516	2.87861	B3GNT3;HS3ST6
alpha-amino acid catabolic process (GO:1901606)	1930-01-01	0.260462	0.425603	0	0	3.42592	4.60889	TDO2
artery morphogenesis (GO:0048844)	1930-01-01	0.260462	0.425603	0	0	3.42592	4.60889	STRA6
regulation of cation transmembrane transport (GO:1904062)	1930-01-01	0.260462	0.425603	0	0	3.42592	4.60889	DPP10
cardiac muscle cell action potential (GO:0086001)	1930-01-01	0.260462	0.425603	0	0	3.42592	4.60889	HCN4
regulation of long-term synaptic potentiation (GO:1900271)	1930-01-01	0.260462	0.425603	0	0	3.42592	4.60889	ADCY8
regulation of natural killer cell mediated cytotoxicity (GO:0042269)	1930-01-01	0.260462	0.425603	0	0	3.42592	4.60889	HLA-G
phosphatidylcholine acyl-chain remodeling (GO:0036151)	1930-01-01	0.260462	0.425603	0	0	3.42592	4.60889	PLA2G10
establishment of spindle orientation (GO:0051294)	1930-01-01	0.260462	0.425603	0	0	3.42592	4.60889	MISP
long-chain fatty acid biosynthetic process (GO:0042759)	1930-01-01	0.260462	0.425603	0	0	3.42592	4.60889	ALOX5
synaptic vesicle cycle (GO:0099504)	1930-01-01	0.260462	0.425603	0	0	3.42592	4.60889	WNT7A
maintenance of blood-brain barrier (GO:0035633)	1930-01-01	0.260462	0.425603	0	0	3.42592	4.60889	CLDN1
positive regulation of small GTPase mediated signal transduction (GO:0051057)	1930-01-01	0.260462	0.425603	0	0	3.42592	4.60889	RASGRF1
primary neural tube formation (GO:0014020)	1930-01-01	0.260462	0.425603	0	0	3.42592	4.60889	GRHL3
regulation of nucleic acid-templated transcription (GO:1903506)	6/430	0.261448	0.426716	0	0	1.41334	1.89603	BNC1;IGSF1;HMGA2;SOX11;VGLL1;PITX3
negative regulation of immune response (GO:0050777)	3/178	0.263452	0.42784	0	0	1.70776	2.27796	CYSLTR2;ADCY8;HLA-G
regulation of transforming growth factor beta receptor signaling pathway (GO:0017015)	2/100	0.264227	0.42784	0	0	2.03072	2.70277	CITED1;SOX11
regulation of immune response (GO:0050776)	3/179	0.266148	0.42784	0	0	1.69797	2.24761	ICAM4;ICAM5;HLA-G
aminoglycan catabolic process (GO:0006026)	1931-01-01	0.267868	0.42784	0	0	3.31156	4.36218	CHI3L1
receptor signaling pathway via JAK-STAT (GO:0007259)	1931-01-01	0.267868	0.42784	0	0	3.31156	4.36218	IL31RA
negative regulation of osteoblast differentiation (GO:0045668)	1931-01-01	0.267868	0.42784	0	0	3.31156	4.36218	CITED1
cellular response to cAMP (GO:0071320)	1931-01-01	0.267868	0.42784	0	0	3.31156	4.36218	HCN4
regulation of macrophage derived foam cell differentiation (GO:0010743)	1931-01-01	0.267868	0.42784	0	0	3.31156	4.36218	PLA2G10
peptide cross-linking (GO:0018149)	1931-01-01	0.267868	0.42784	0	0	3.31156	4.36218	FN1
phosphatidylethanolamine metabolic process (GO:0046337)	1931-01-01	0.267868	0.42784	0	0	3.31156	4.36218	PLA2G10
regulation of potassium ion transport (GO:0043266)	1931-01-01	0.267868	0.42784	0	0	3.31156	4.36218	DPP10
embryonic skeletal system morphogenesis (GO:0048704)	1931-01-01	0.267868	0.42784	0	0	3.31156	4.36218	SOX11
regulation of transmembrane receptor protein serine/threonine kinase signaling pathway (GO:0090092)	1931-01-01	0.267868	0.42784	0	0	3.31156	4.36218	SOX11
renal water homeostasis (GO:0003091)	1931-01-01	0.267868	0.42784	0	0	3.31156	4.36218	ADCY8
positive regulation of mononuclear cell migration (GO:0071677)	1931-01-01	0.267868	0.42784	0	0	3.31156	4.36218	CXCL17
triglyceride homeostasis (GO:0070328)	1931-01-01	0.267868	0.42784	0	0	3.31156	4.36218	GCKR
tube closure (GO:0060606)	1931-01-01	0.267868	0.42784	0	0	3.31156	4.36218	GRHL3
prostaglandin metabolic process (GO:0006693)	1931-01-01	0.267868	0.42784	0	0	3.31156	4.36218	CYP2S1
positive regulation of protein localization to membrane (GO:1905477)	2/101	0.267934	0.42784	0	0	2.0101	2.64733	DPP10;SFN
protein O-linked glycosylation (GO:0006493)	2/102	0.27164	0.431302	0	0	1.9899	2.59339	B3GNT3;MUC21
regulation of cell death (GO:0010941)	2/102	0.27164	0.431302	0	0	1.9899	2.59339	LRRK2;SOX11
calcium-mediated signaling (GO:0019722)	2/102	0.27164	0.431302	0	0	1.9899	2.59339	LRRK2;CCR3
cell junction assembly (GO:0034329)	2/102	0.27164	0.431302	0	0	1.9899	2.59339	CDH22;FN1
positive regulation of cellular protein metabolic process (GO:0032270)	2/102	0.27164	0.431302	0	0	1.9899	2.59339	PLA2G10;WNT7A
negative regulation of developmental growth (GO:0048640)	1932-01-01	0.275201	0.431807	0	0	3.20457	4.13471	GDF15
negative regulation of double-strand break repair (GO:2000780)	1932-01-01	0.275201	0.431807	0	0	3.20457	4.13471	HMGA2
negative regulation of microtubule polymerization or depolymerization (GO:0031111)	1932-01-01	0.275201	0.431807	0	0	3.20457	4.13471	STMN2
cellular response to glucose stimulus (GO:0071333)	1932-01-01	0.275201	0.431807	0	0	3.20457	4.13471	ADCY8
regulation of intracellular protein transport (GO:0033157)	1932-01-01	0.275201	0.431807	0	0	3.20457	4.13471	TENM1
positive regulation of interleukin-10 production (GO:0032733)	1932-01-01	0.275201	0.431807	0	0	3.20457	4.13471	INAVA
skeletal muscle organ development (GO:0060538)	1932-01-01	0.275201	0.431807	0	0	3.20457	4.13471	STRA6
positive regulation of receptor signaling pathway via STAT (GO:1904894)	1932-01-01	0.275201	0.431807	0	0	3.20457	4.13471	CRLF2
membrane depolarization (GO:0051899)	1932-01-01	0.275201	0.431807	0	0	3.20457	4.13471	CACNG4
modulation by host of symbiont process (GO:0051851)	1932-01-01	0.275201	0.431807	0	0	3.20457	4.13471	HMGA2
cellular response to organonitrogen compound (GO:0071417)	2/103	0.275346	0.431807	0	0	1.9701	2.54089	HCN4;GABRB2
antigen processing and presentation of peptide antigen via MHC class I (GO:0002474)	1933-01-01	0.282461	0.435811	0	0	3.10427	3.92447	HLA-G
apoptotic mitochondrial changes (GO:0008637)	1933-01-01	0.282461	0.435811	0	0	3.10427	3.92447	SFN
regulation of histone acetylation (GO:0035065)	1933-01-01	0.282461	0.435811	0	0	3.10427	3.92447	SDR16C5
regulation of neurotransmitter secretion (GO:0046928)	1933-01-01	0.282461	0.435811	0	0	3.10427	3.92447	LRRK2
regulation of sprouting angiogenesis (GO:1903670)	1933-01-01	0.282461	0.435811	0	0	3.10427	3.92447	ALOX5
positive regulation of cholesterol transport (GO:0032376)	1933-01-01	0.282461	0.435811	0	0	3.10427	3.92447	ABCA12
positive regulation of histone modification (GO:0031058)	1933-01-01	0.282461	0.435811	0	0	3.10427	3.92447	SDR16C5
keratan sulfate metabolic process (GO:0042339)	1933-01-01	0.282461	0.435811	0	0	3.10427	3.92447	B3GNT3
lytic vacuole organization (GO:0080171)	1933-01-01	0.282461	0.435811	0	0	3.10427	3.92447	LRRK2
mitotic G2 DNA damage checkpoint signaling (GO:0007095)	1933-01-01	0.282461	0.435811	0	0	3.10427	3.92447	HMGA2
primary alcohol metabolic process (GO:0034308)	1933-01-01	0.282461	0.435811	0	0	3.10427	3.92447	SDR16C5
negative chemotaxis (GO:0050919)	1933-01-01	0.282461	0.435811	0	0	3.10427	3.92447	SLIT1
activation of GTPase activity (GO:0090630)	2/105	0.282755	0.435811	0	0	1.93165	2.44001	RASGRF1;NGEF
regulation of JNK cascade (GO:0046328)	2/105	0.282755	0.435811	0	0	1.93165	2.44001	EDAR;WNT7A
positive regulation of cellular metabolic process (GO:0031325)	2/105	0.282755	0.435811	0	0	1.93165	2.44001	PLA2G10;WNT7A
positive regulation of cell migration (GO:0030335)	4/269	0.282873	0.435811	0	0	1.50443	1.89973	MMP7;CEACAM6;FN1;CLDN1
cellular response to peptide hormone stimulus (GO:0071375)	2/106	0.286457	0.440848	0	0	1.91298	2.39154	CYSLTR2;ADCY8
axoneme assembly (GO:0035082)	1934-01-01	0.289648	0.441398	0	0	3.01005	3.72972	RP1
regulation of cell adhesion mediated by integrin (GO:0033628)	1934-01-01	0.289648	0.441398	0	0	3.01005	3.72972	DPP4
neural tube closure (GO:0001843)	1934-01-01	0.289648	0.441398	0	0	3.01005	3.72972	GRHL3
regulation of keratinocyte differentiation (GO:0045616)	1934-01-01	0.289648	0.441398	0	0	3.01005	3.72972	ABCA12
organic cyclic compound biosynthetic process (GO:1901362)	1934-01-01	0.289648	0.441398	0	0	3.01005	3.72972	ALOX5
phosphatidylserine metabolic process (GO:0006658)	1934-01-01	0.289648	0.441398	0	0	3.01005	3.72972	PLA2G10
positive regulation of interleukin-12 production (GO:0032735)	1934-01-01	0.289648	0.441398	0	0	3.01005	3.72972	HLA-G
response to steroid hormone (GO:0048545)	1934-01-01	0.289648	0.441398	0	0	3.01005	3.72972	CATSPER1
positive regulation of mitochondrial outer membrane permeabilization involved in apoptotic signaling pathway (GO:1901030)	1934-01-01	0.289648	0.441398	0	0	3.01005	3.72972	SFN
regulation of GTPase activity (GO:0043087)	3/189	0.293271	0.446434	0	0	1.60586	1.96984	LRRK2;RASGRF1;NGEF
negative regulation of epithelial cell migration (GO:0010633)	1935-01-01	0.296763	0.448827	0	0	2.92137	3.54894	TACSTD2
regulation of autophagosome assembly (GO:2000785)	1935-01-01	0.296763	0.448827	0	0	2.92137	3.54894	LRRK2
negative regulation of organelle assembly (GO:1902116)	1935-01-01	0.296763	0.448827	0	0	2.92137	3.54894	LRRK2
regulation of postsynaptic membrane potential (GO:0060078)	1935-01-01	0.296763	0.448827	0	0	2.92137	3.54894	LRRK2
embryonic skeletal system development (GO:0048706)	1935-01-01	0.296763	0.448827	0	0	2.92137	3.54894	SOX11
regulation of T cell receptor signaling pathway (GO:0050856)	1935-01-01	0.296763	0.448827	0	0	2.92137	3.54894	KCNN4
regulation of protein ubiquitination (GO:0031396)	2/109	0.29755	0.449531	0	0	1.85906	2.2535	LRRK2;INAVA
negative regulation of Wnt signaling pathway (GO:0030178)	3/191	0.298722	0.450816	0	0	1.58862	1.91943	CITED1;LRP4;SHISA6
response to endoplasmic reticulum stress (GO:0034976)	2/110	0.301242	0.451206	0	0	1.84175	2.20981	RASGRF1;RNF183
response to tumor necrosis factor (GO:0034612)	2/110	0.301242	0.451206	0	0	1.84175	2.20981	DCSTAMP;CHI3L1
activation of adenylate cyclase activity (GO:0007190)	1936-01-01	0.303808	0.451206	0	0	2.83776	3.38079	ADCY8
regulation of cardiac muscle contraction (GO:0055117)	1936-01-01	0.303808	0.451206	0	0	2.83776	3.38079	HCN4
calcium-dependent cell-cell adhesion via plasma membrane cell adhesion molecules (GO:0016339)	1936-01-01	0.303808	0.451206	0	0	2.83776	3.38079	CDH22
regulation of microtubule-based process (GO:0032886)	1936-01-01	0.303808	0.451206	0	0	2.83776	3.38079	TRIM36
embryonic limb morphogenesis (GO:0030326)	1936-01-01	0.303808	0.451206	0	0	2.83776	3.38079	WNT7A
platelet aggregation (GO:0070527)	1936-01-01	0.303808	0.451206	0	0	2.83776	3.38079	FN1
positive regulation of bone mineralization (GO:0030501)	1936-01-01	0.303808	0.451206	0	0	2.83776	3.38079	ALOX5
retina homeostasis (GO:0001895)	1936-01-01	0.303808	0.451206	0	0	2.83776	3.38079	CDH3
positive regulation of myeloid leukocyte differentiation (GO:0002763)	1936-01-01	0.303808	0.451206	0	0	2.83776	3.38079	DCSTAMP
membrane assembly (GO:0071709)	1936-01-01	0.303808	0.451206	0	0	2.83776	3.38079	LRP4
membrane fusion (GO:0061025)	1936-01-01	0.303808	0.451206	0	0	2.83776	3.38079	DCSTAMP
transition metal ion transport (GO:0000041)	1936-01-01	0.303808	0.451206	0	0	2.83776	3.38079	TRPC5
positive regulation of T cell mediated immunity (GO:0002711)	1936-01-01	0.303808	0.451206	0	0	2.83776	3.38079	HLA-G
regulation of Wnt signaling pathway (GO:0030111)	2/111	0.304931	0.452396	0	0	1.82476	2.16721	CITED1;LRRK2
cellular response to tumor necrosis factor (GO:0071356)	3/194	0.306908	0.454847	0	0	1.56343	1.84673	EDAR;DCSTAMP;CHI3L1
negative regulation of endothelial cell proliferation (GO:0001937)	1937-01-01	0.310783	0.45865	0	0	2.75879	3.2241	ALOX5
neural crest cell migration (GO:0001755)	1937-01-01	0.310783	0.45865	0	0	2.75879	3.2241	FN1
regulation of intracellular pH (GO:0051453)	1937-01-01	0.310783	0.45865	0	0	2.75879	3.2241	LRRK2
glutamate receptor signaling pathway (GO:0007215)	1937-01-01	0.310783	0.45865	0	0	2.75879	3.2241	GRM4
activation of protein kinase activity (GO:0032147)	2/114	0.315977	0.462992	0	0	1.77561	2.04566	CHI3L1;ADCY8
response to lipid (GO:0033993)	2/114	0.315977	0.462992	0	0	1.77561	2.04566	CITED1;RXRG
negative regulation of G0 to G1 transition (GO:0070317)	1938-01-01	0.317687	0.462992	0	0	2.6841	3.07782	HLA-G
connective tissue development (GO:0061448)	1938-01-01	0.317687	0.462992	0	0	2.6841	3.07782	CHI3L1
regulation of phosphoprotein phosphatase activity (GO:0043666)	1938-01-01	0.317687	0.462992	0	0	2.6841	3.07782	PPP1R1B
positive regulation of cell development (GO:0010720)	1938-01-01	0.317687	0.462992	0	0	2.6841	3.07782	SOX11
positive regulation of insulin secretion (GO:0032024)	1938-01-01	0.317687	0.462992	0	0	2.6841	3.07782	ADCY8
positive regulation of potassium ion transport (GO:0043268)	1938-01-01	0.317687	0.462992	0	0	2.6841	3.07782	KCNN4
positive regulation of production of molecular mediator of immune response (GO:0002702)	1938-01-01	0.317687	0.462992	0	0	2.6841	3.07782	INAVA
lysosome organization (GO:0007040)	1938-01-01	0.317687	0.462992	0	0	2.6841	3.07782	LRRK2
synaptic vesicle endocytosis (GO:0048488)	1938-01-01	0.317687	0.462992	0	0	2.6841	3.07782	SYT8
mRNA destabilization (GO:0061157)	1938-01-01	0.317687	0.462992	0	0	2.6841	3.07782	PLEKHN1
positive regulation of protein metabolic process (GO:0051247)	2/115	0.31965	0.464308	0	0	1.75981	2.00712	PLA2G10;WNT7A
endomembrane system organization (GO:0010256)	3/199	0.320571	0.464308	0	0	1.52315	1.73282	ANXA8L1;LRRK2;ANXA8
positive regulation of programmed cell death (GO:0043068)	4/286	0.32103	0.464308	0	0	1.41251	1.60492	LRRK2;HMGA2;PLEKHN1;NGEF
regulation of protein-containing complex assembly (GO:0043254)	2/116	0.323318	0.464308	0	0	1.74428	1.9695	MMP1;MMP3
ion transport (GO:0006811)	2/116	0.323318	0.464308	0	0	1.74428	1.9695	HCN4;KCNN4
sphingolipid metabolic process (GO:0006665)	2/116	0.323318	0.464308	0	0	1.74428	1.9695	ALDH3B2;ABCA12
cellular response to ketone (GO:1901655)	1939-01-01	0.324524	0.464308	0	0	2.61333	2.94103	ADCY8
regulation of heart rate by cardiac conduction (GO:0086091)	1939-01-01	0.324524	0.464308	0	0	2.61333	2.94103	HCN4
regulation of intracellular transport (GO:0032386)	1939-01-01	0.324524	0.464308	0	0	2.61333	2.94103	LRRK2
regulation of ion transmembrane transporter activity (GO:0032412)	1939-01-01	0.324524	0.464308	0	0	2.61333	2.94103	FXYD3
odontogenesis (GO:0042476)	1939-01-01	0.324524	0.464308	0	0	2.61333	2.94103	WNT10A
regulation of peptidyl-threonine phosphorylation (GO:0010799)	1939-01-01	0.324524	0.464308	0	0	2.61333	2.94103	CHI3L1
phospholipid dephosphorylation (GO:0046839)	1939-01-01	0.324524	0.464308	0	0	2.61333	2.94103	PLPPR3
endothelial cell migration (GO:0043542)	1939-01-01	0.324524	0.464308	0	0	2.61333	2.94103	DPP4
regulation of protein targeting to mitochondrion (GO:1903214)	1939-01-01	0.324524	0.464308	0	0	2.61333	2.94103	LRRK2
regulation of viral entry into host cell (GO:0046596)	1939-01-01	0.324524	0.464308	0	0	2.61333	2.94103	TMPRSS4
regulation of cellular macromolecule biosynthetic process (GO:2000112)	6/468	0.327111	0.464308	0	0	1.29455	1.4466	BNC1;IGSF1;HMGA2;SOX11;VGLL1;PITX3
generation of neurons (GO:0048699)	3/202	0.328773	0.464308	0	0	1.49996	1.66854	WNT10A;WNT7A;SOX11
regulation of cellular response to stress (GO:0080135)	2/118	0.330641	0.464308	0	0	1.71404	1.89696	ALOX5;ADCY8
negative regulation of response to external stimulus (GO:0032102)	2/118	0.330641	0.464308	0	0	1.71404	1.89696	ALOX5;CXCL17
regulation of protein binding (GO:0043393)	2/118	0.330641	0.464308	0	0	1.71404	1.89696	PRMT8;LRRK2
positive regulation of protein-containing complex assembly (GO:0031334)	2/118	0.330641	0.464308	0	0	1.71404	1.89696	MMP1;MMP3
negative regulation of blood coagulation (GO:0030195)	1940-01-01	0.331292	0.464308	0	0	2.54619	2.81292	SERPINB2
negative regulation of cell-substrate adhesion (GO:0010812)	1940-01-01	0.331292	0.464308	0	0	2.54619	2.81292	TACSTD2
bone development (GO:0060348)	1940-01-01	0.331292	0.464308	0	0	2.54619	2.81292	MMP13
carboxylic acid metabolic process (GO:0019752)	1940-01-01	0.331292	0.464308	0	0	2.54619	2.81292	CYP2S1
negative regulation of protein kinase B signaling (GO:0051898)	1940-01-01	0.331292	0.464308	0	0	2.54619	2.81292	HLA-G
nucleocytoplasmic transport (GO:0006913)	1940-01-01	0.331292	0.464308	0	0	2.54619	2.81292	CITED1
regulation of microtubule polymerization (GO:0031113)	1940-01-01	0.331292	0.464308	0	0	2.54619	2.81292	STMN2
detection of chemical stimulus involved in sensory perception of bitter taste (GO:0001580)	1940-01-01	0.331292	0.464308	0	0	2.54619	2.81292	CST2
organic hydroxy compound transport (GO:0015850)	1940-01-01	0.331292	0.464308	0	0	2.54619	2.81292	STRA6
digestive tract development (GO:0048565)	1940-01-01	0.331292	0.464308	0	0	2.54619	2.81292	STRA6
fatty acid derivative biosynthetic process (GO:1901570)	1940-01-01	0.331292	0.464308	0	0	2.54619	2.81292	ALOX5
glycolipid biosynthetic process (GO:0009247)	1940-01-01	0.331292	0.464308	0	0	2.54619	2.81292	ST6GALNAC5
response to organonitrogen compound (GO:0010243)	1940-01-01	0.331292	0.464308	0	0	2.54619	2.81292	INAVA
positive regulation of intrinsic apoptotic signaling pathway (GO:2001244)	1940-01-01	0.331292	0.464308	0	0	2.54619	2.81292	RNF183
synaptic vesicle exocytosis (GO:0016079)	1940-01-01	0.331292	0.464308	0	0	2.54619	2.81292	SYT8
positive regulation of wound healing (GO:0090303)	1940-01-01	0.331292	0.464308	0	0	2.54619	2.81292	CLDN1
axon guidance (GO:0007411)	3/203	0.331506	0.464308	0	0	1.49239	1.64776	GAP43;PLA2G10;SLIT1
cytoskeleton organization (GO:0007010)	2/120	0.337941	0.468246	0	0	1.68481	1.82783	KRT16;KRT13
protein methylation (GO:0006479)	1941-01-01	0.337992	0.468246	0	0	2.48241	2.69275	PRMT8
negative regulation of cell-cell adhesion (GO:0022408)	1941-01-01	0.337992	0.468246	0	0	2.48241	2.69275	MUC21
regulation of cell development (GO:0060284)	1941-01-01	0.337992	0.468246	0	0	2.48241	2.69275	SIGLEC15
regulation of G0 to G1 transition (GO:0070316)	1941-01-01	0.337992	0.468246	0	0	2.48241	2.69275	HLA-G
regulation of mitochondrial membrane potential (GO:0051881)	1941-01-01	0.337992	0.468246	0	0	2.48241	2.69275	LRRK2
regulation of response to DNA damage stimulus (GO:2001020)	1941-01-01	0.337992	0.468246	0	0	2.48241	2.69275	HMGA2
positive regulation of biomineral tissue development (GO:0070169)	1941-01-01	0.337992	0.468246	0	0	2.48241	2.69275	ALOX5
positive regulation of cation transmembrane transport (GO:1904064)	1941-01-01	0.337992	0.468246	0	0	2.48241	2.69275	KCNN4
response to growth factor (GO:0070848)	1941-01-01	0.337992	0.468246	0	0	2.48241	2.69275	IBSP
sensory perception of bitter taste (GO:0050913)	1941-01-01	0.337992	0.468246	0	0	2.48241	2.69275	CST2
positive regulation of macromolecule metabolic process (GO:0010604)	5/384	0.339448	0.469692	0	0	1.31392	1.4196	CDH3;CITED1;FN1;HMGA2;SOX11
regulation of inflammatory response (GO:0050727)	3/206	0.339706	0.469692	0	0	1.47011	1.58724	ALOX5;MMP3;CXCL17
ceramide biosynthetic process (GO:0046513)	1942-01-01	0.344626	0.475089	0	0	2.42174	2.57987	ST6GALNAC5
regulation of nervous system development (GO:0051960)	1942-01-01	0.344626	0.475089	0	0	2.42174	2.57987	GBX2
potassium ion import across plasma membrane (GO:1990573)	1942-01-01	0.344626	0.475089	0	0	2.42174	2.57987	HCN4
cellular response to organic substance (GO:0071310)	2/123	0.348846	0.478962	0	0	1.64279	1.73007	IBSP;LRRK2
regulation of carbohydrate catabolic process (GO:0043470)	1943-01-01	0.351193	0.478962	0	0	2.36396	2.47369	GCKR
regulation of cytokine production involved in inflammatory response (GO:1900015)	1943-01-01	0.351193	0.478962	0	0	2.36396	2.47369	ALOX5
cellular glucose homeostasis (GO:0001678)	1943-01-01	0.351193	0.478962	0	0	2.36396	2.47369	ADCY8
negative regulation of proteolysis (GO:0045861)	1943-01-01	0.351193	0.478962	0	0	2.36396	2.47369	LRRK2
regulation of purine nucleotide metabolic process (GO:1900542)	1943-01-01	0.351193	0.478962	0	0	2.36396	2.47369	GCKR
positive regulation of leukocyte mediated cytotoxicity (GO:0001912)	1943-01-01	0.351193	0.478962	0	0	2.36396	2.47369	HLA-G
signal release from synapse (GO:0099643)	1943-01-01	0.351193	0.478962	0	0	2.36396	2.47369	GRM4
positive regulation of neuron differentiation (GO:0045666)	1943-01-01	0.351193	0.478962	0	0	2.36396	2.47369	SOX11
positive regulation of peptide hormone secretion (GO:0090277)	1943-01-01	0.351193	0.478962	0	0	2.36396	2.47369	GRP
positive regulation of T cell differentiation (GO:0045582)	1943-01-01	0.351193	0.478962	0	0	2.36396	2.47369	HLA-G
defense response to symbiont (GO:0140546)	2/124	0.352467	0.479435	0	0	1.62924	1.69897	PLA2G10;CD207
fatty acid metabolic process (GO:0006631)	2/124	0.352467	0.479435	0	0	1.62924	1.69897	LIPH;ALOX5
regulation of phosphorylation (GO:0042325)	2/125	0.356082	0.479435	0	0	1.61592	1.66858	GCKR;FN1
platelet degranulation (GO:0002576)	2/125	0.356082	0.479435	0	0	1.61592	1.66858	SERPINA1;FN1
regulation of protein secretion (GO:0050708)	2/125	0.356082	0.479435	0	0	1.61592	1.66858	DPP4;ALOX5
innate immune response (GO:0045087)	4/302	0.357281	0.479435	0	0	1.33557	1.37461	SIGLEC15;CITED1;KRT16;INAVA
branching morphogenesis of an epithelial tube (GO:0048754)	1944-01-01	0.357695	0.479435	0	0	2.30887	2.37369	CITED1
cardiac ventricle morphogenesis (GO:0003208)	1944-01-01	0.357695	0.479435	0	0	2.30887	2.37369	SOX11
regulation of endothelial cell apoptotic process (GO:2000351)	1944-01-01	0.357695	0.479435	0	0	2.30887	2.37369	HLA-G
neurotransmitter secretion (GO:0007269)	1944-01-01	0.357695	0.479435	0	0	2.30887	2.37369	GRM4
detection of chemical stimulus involved in sensory perception of taste (GO:0050912)	1944-01-01	0.357695	0.479435	0	0	2.30887	2.37369	CST2
embryonic organ morphogenesis (GO:0048562)	1944-01-01	0.357695	0.479435	0	0	2.30887	2.37369	SOX11
positive regulation of cell-matrix adhesion (GO:0001954)	1944-01-01	0.357695	0.479435	0	0	2.30887	2.37369	CEACAM6
homotypic cell-cell adhesion (GO:0034109)	1944-01-01	0.357695	0.479435	0	0	2.30887	2.37369	FN1
positive regulation of osteoblast differentiation (GO:0045669)	1944-01-01	0.357695	0.479435	0	0	2.30887	2.37369	SOX11
positive regulation of potassium ion transmembrane transport (GO:1901381)	1944-01-01	0.357695	0.479435	0	0	2.30887	2.37369	KCNN4
metal ion homeostasis (GO:0055065)	1944-01-01	0.357695	0.479435	0	0	2.30887	2.37369	CLDN16
mitotic spindle assembly (GO:0090307)	1944-01-01	0.357695	0.479435	0	0	2.30887	2.37369	MISP
negative regulation of growth (GO:0045926)	2/126	0.35969	0.48073	0	0	1.6028	1.63888	DCSTAMP;TMPRSS4
circulatory system development (GO:0072359)	2/126	0.35969	0.48073	0	0	1.6028	1.63888	FN1;STRA6
synapse organization (GO:0050808)	2/126	0.35969	0.48073	0	0	1.6028	1.63888	LRRK2;LRP4
negative regulation of multicellular organismal process (GO:0051241)	3/214	0.361532	0.482732	0	0	1.41379	1.4384	GDF15;TACSTD2;LRP4
neural crest cell development (GO:0014032)	1945-01-01	0.364132	0.484818	0	0	2.25628	2.27938	SOX11
microtubule bundle formation (GO:0001578)	1945-01-01	0.364132	0.484818	0	0	2.25628	2.27938	RP1
mitotic G2/M transition checkpoint (GO:0044818)	1945-01-01	0.364132	0.484818	0	0	2.25628	2.27938	HMGA2
plasma membrane bounded cell projection organization (GO:0120036)	2/128	0.366883	0.488018	0	0	1.5772	1.58148	RASGRF1;STMN2
regulation of fibroblast proliferation (GO:0048145)	1946-01-01	0.370505	0.491902	0	0	2.20603	2.19034	FN1
interleukin-12-mediated signaling pathway (GO:0035722)	1946-01-01	0.370505	0.491902	0	0	2.20603	2.19034	SERPINB2
regulation of DNA binding (GO:0051101)	1947-01-01	0.376815	0.497452	0	0	2.15796	2.10618	HMGA2
epithelial to mesenchymal transition (GO:0001837)	1947-01-01	0.376815	0.497452	0	0	2.15796	2.10618	HMGA2
positive regulation of cell-cell adhesion (GO:0022409)	1947-01-01	0.376815	0.497452	0	0	2.15796	2.10618	CEACAM6
regulation of T cell activation (GO:0050863)	1947-01-01	0.376815	0.497452	0	0	2.15796	2.10618	VTCN1
glycosphingolipid metabolic process (GO:0006687)	1947-01-01	0.376815	0.497452	0	0	2.15796	2.10618	ST6GALNAC5
positive regulation of pathway-restricted SMAD protein phosphorylation (GO:0010862)	1947-01-01	0.376815	0.497452	0	0	2.15796	2.10618	GDF15
positive regulation of cell motility (GO:2000147)	3/221	0.380544	0.501903	0	0	1.3679	1.3216	MMP7;CEACAM6;CLDN1
purine ribonucleotide biosynthetic process (GO:0009152)	1948-01-01	0.383061	0.501918	0	0	2.11194	2.02654	ADCY8
base-excision repair (GO:0006284)	1948-01-01	0.383061	0.501918	0	0	2.11194	2.02654	HMGA2
cellular response to alcohol (GO:0097306)	1948-01-01	0.383061	0.501918	0	0	2.11194	2.02654	ADCY8
cellular response to interleukin-12 (GO:0071349)	1948-01-01	0.383061	0.501918	0	0	2.11194	2.02654	SERPINB2
regulation of interleukin-10 production (GO:0032653)	1948-01-01	0.383061	0.501918	0	0	2.11194	2.02654	INAVA
regulation of mitochondrion organization (GO:0010821)	1948-01-01	0.383061	0.501918	0	0	2.11194	2.02654	LRRK2
myelination (GO:0042552)	1948-01-01	0.383061	0.501918	0	0	2.11194	2.02654	KLK6
defense response to virus (GO:0051607)	2/133	0.384727	0.503159	0	0	1.51662	1.44871	PLA2G10;CD207
transmembrane receptor protein serine/threonine kinase signaling pathway (GO:0007178)	2/133	0.384727	0.503159	0	0	1.51662	1.44871	CITED1;GDF15
regulation of cell migration (GO:0030334)	5/408	0.387	0.504831	0	0	1.23414	1.17161	FRMD5;MMP7;CEACAM6;KRT16;CLDN1
positive regulation of peptidyl-tyrosine phosphorylation (GO:0050731)	2/134	0.38827	0.504831	0	0	1.50505	1.42386	IL31RA;CRLF1
negative regulation of cell projection organization (GO:0031345)	1949-01-01	0.389246	0.504831	0	0	2.06784	1.9511	STMN2
oligosaccharide metabolic process (GO:0009311)	1949-01-01	0.389246	0.504831	0	0	2.06784	1.9511	ST6GALNAC5
positive regulation of actin filament polymerization (GO:0030838)	1949-01-01	0.389246	0.504831	0	0	2.06784	1.9511	TENM1
regulation of stress-activated MAPK cascade (GO:0032872)	1949-01-01	0.389246	0.504831	0	0	2.06784	1.9511	INAVA
response to glucose (GO:0009749)	1949-01-01	0.389246	0.504831	0	0	2.06784	1.9511	ADCY8
positive regulation of reactive oxygen species metabolic process (GO:2000379)	1949-01-01	0.389246	0.504831	0	0	2.06784	1.9511	CD177
mitotic cytokinesis (GO:0000281)	1949-01-01	0.389246	0.504831	0	0	2.06784	1.9511	TRIM36
regulation of gene expression (GO:0010468)	12/1079	0.394781	0.509005	0	0	1.12064	1.04155	CDH3;CITED1;BNC1;IGSF1;TMPRSS4;AHNAK2;FN1;HMGA2;SOX11;VTCN1;VGLL1;PITX3
protein localization to plasma membrane (GO:0072659)	2/136	0.395329	0.509005	0	0	1.48244	1.37575	DPP10;ABCA12
negative regulation of inflammatory response to antigenic stimulus (GO:0002862)	2/136	0.395329	0.509005	0	0	1.48244	1.37575	CYSLTR2;ADCY8
cellular calcium ion homeostasis (GO:0006874)	2/136	0.395329	0.509005	0	0	1.48244	1.37575	TRPC5;ADCY8
amino acid transport (GO:0006865)	1950-01-01	0.395368	0.509005	0	0	2.02554	1.87957	SLC25A48
regulation of complement activation (GO:0030449)	1950-01-01	0.395368	0.509005	0	0	2.02554	1.87957	C8B
regulation of generation of precursor metabolites and energy (GO:0043467)	1950-01-01	0.395368	0.509005	0	0	2.02554	1.87957	GCKR
chloride transmembrane transport (GO:1902476)	1950-01-01	0.395368	0.509005	0	0	2.02554	1.87957	GABRB2
regulation of inflammatory response to antigenic stimulus (GO:0002861)	2/137	0.398845	0.512572	0	0	1.47138	1.35247	CYSLTR2;ADCY8
regulation of axonogenesis (GO:0050770)	1951-01-01	0.40143	0.512572	0	0	1.98492	1.81169	LRP4
blood circulation (GO:0008015)	1951-01-01	0.40143	0.512572	0	0	1.98492	1.81169	HCN4
regulation of epithelial cell migration (GO:0010632)	1951-01-01	0.40143	0.512572	0	0	1.98492	1.81169	TACSTD2
regulation of interleukin-12 production (GO:0032655)	1951-01-01	0.40143	0.512572	0	0	1.98492	1.81169	HLA-G
regulation of protein modification process (GO:0031399)	1951-01-01	0.40143	0.512572	0	0	1.98492	1.81169	FN1
regulation of substrate adhesion-dependent cell spreading (GO:1900024)	1951-01-01	0.40143	0.512572	0	0	1.98492	1.81169	TACSTD2
intrinsic apoptotic signaling pathway in response to DNA damage (GO:0008630)	1951-01-01	0.40143	0.512572	0	0	1.98492	1.81169	SFN
mesenchymal cell differentiation (GO:0048762)	1951-01-01	0.40143	0.512572	0	0	1.98492	1.81169	HMGA2
positive regulation of nucleic acid-templated transcription (GO:1903508)	6/511	0.403647	0.514935	0	0	1.18169	1.07204	CITED1;IL31RA;WNT7A;HMGA2;SOX11;PITX3
plasma membrane bounded cell projection morphogenesis (GO:0120039)	1952-01-01	0.407431	0.517407	0	0	1.94591	1.7472	LRRK2
response to peptide hormone (GO:0043434)	1952-01-01	0.407431	0.517407	0	0	1.94591	1.7472	CITED1
positive regulation of protein localization to cell periphery (GO:1904377)	1952-01-01	0.407431	0.517407	0	0	1.94591	1.7472	DPP10
positive regulation of protein localization to plasma membrane (GO:1903078)	1952-01-01	0.407431	0.517407	0	0	1.94591	1.7472	DPP10
protein homotetramerization (GO:0051289)	1952-01-01	0.407431	0.517407	0	0	1.94591	1.7472	TDO2
protein localization to cell periphery (GO:1990778)	2/140	0.409335	0.519355	0	0	1.43917	1.2855	DPP10;ABCA12
negative regulation of cysteine-type endopeptidase activity (GO:2000117)	1953-01-01	0.413372	0.523057	0	0	1.90839	1.68589	SFN
cardiac muscle tissue development (GO:0048738)	1953-01-01	0.413372	0.523057	0	0	1.90839	1.68589	HCN4
regulation of immune effector process (GO:0002697)	1953-01-01	0.413372	0.523057	0	0	1.90839	1.68589	C8B
regulation of humoral immune response (GO:0002920)	1954-01-01	0.419254	0.528591	0	0	1.87229	1.62754	C8B
negative regulation of viral genome replication (GO:0045071)	1954-01-01	0.419254	0.528591	0	0	1.87229	1.62754	HMGA2
glycosaminoglycan metabolic process (GO:0030203)	1954-01-01	0.419254	0.528591	0	0	1.87229	1.62754	HS3ST6
positive regulation of leukocyte chemotaxis (GO:0002690)	1954-01-01	0.419254	0.528591	0	0	1.87229	1.62754	CXCL17
negative regulation of cell migration (GO:0030336)	2/144	0.423182	0.533065	0	0	1.39835	1.20251	KRT16;TACSTD2
negative regulation of cysteine-type endopeptidase activity involved in apoptotic process (GO:0043154)	1955-01-01	0.425077	0.533534	0	0	1.83752	1.57197	SFN
regulation of cardiac conduction (GO:1903779)	1955-01-01	0.425077	0.533534	0	0	1.83752	1.57197	FXYD3
ceramide metabolic process (GO:0006672)	1955-01-01	0.425077	0.533534	0	0	1.83752	1.57197	ABCA12
positive regulation of response to DNA damage stimulus (GO:2001022)	1955-01-01	0.425077	0.533534	0	0	1.83752	1.57197	HMGA2
regulation of ATP metabolic process (GO:1903578)	1956-01-01	0.430842	0.53836	0	0	1.80402	1.51901	GCKR
blood vessel morphogenesis (GO:0048514)	1956-01-01	0.430842	0.53836	0	0	1.80402	1.51901	STRA6
DNA damage response, signal transduction by p53 class mediator resulting in cell cycle arrest (GO:0006977)	1956-01-01	0.430842	0.53836	0	0	1.80402	1.51901	SFN
positive regulation of establishment of protein localization to mitochondrion (GO:1903749)	1956-01-01	0.430842	0.53836	0	0	1.80402	1.51901	SFN
positive regulation of interleukin-1 beta production (GO:0032731)	1956-01-01	0.430842	0.53836	0	0	1.80402	1.51901	INAVA
positive regulation of cytosolic calcium ion concentration (GO:0007204)	2/147	0.433458	0.541147	0	0	1.36921	1.14461	ADCY8;CCR3
regulation of bone mineralization (GO:0030500)	1957-01-01	0.436549	0.54346	0	0	1.77172	1.46849	ALOX5
regulation of reactive oxygen species metabolic process (GO:2000377)	1957-01-01	0.436549	0.54346	0	0	1.77172	1.46849	ALOX5
positive regulation of cell junction assembly (GO:1901890)	1957-01-01	0.436549	0.54346	0	0	1.77172	1.46849	WNT7A
positive regulation of intracellular protein transport (GO:0090316)	2/148	0.436861	0.54346	0	0	1.35976	1.12607	TENM1;SFN
negative regulation of hydrolase activity (GO:0051346)	1958-01-01	0.4422	0.546706	0	0	1.74054	1.42027	LRRK2
cellular iron ion homeostasis (GO:0006879)	1958-01-01	0.4422	0.546706	0	0	1.74054	1.42027	TMPRSS6
regulation of pathway-restricted SMAD protein phosphorylation (GO:0060393)	1958-01-01	0.4422	0.546706	0	0	1.74054	1.42027	GDF15
eye development (GO:0001654)	1958-01-01	0.4422	0.546706	0	0	1.74054	1.42027	STRA6
fat cell differentiation (GO:0045444)	1958-01-01	0.4422	0.546706	0	0	1.74054	1.42027	HMGA2
positive regulation of protein binding (GO:0032092)	1958-01-01	0.4422	0.546706	0	0	1.74054	1.42027	LRRK2
membrane lipid biosynthetic process (GO:0046467)	1958-01-01	0.4422	0.546706	0	0	1.74054	1.42027	ALDH3B2
regulation of cytokine production (GO:0001817)	2/150	0.443635	0.547514	0	0	1.34125	1.09011	ALOX5;VTCN1
response to cytokine (GO:0034097)	2/150	0.443635	0.547514	0	0	1.34125	1.09011	CITED1;CHI3L1
regulation of intracellular signal transduction (GO:1902531)	5/437	0.444177	0.547702	0	0	1.14957	0.932914	RASD2;LRRK2;REN;ARHGAP36;NGEF
negative regulation of autophagy (GO:0010507)	1959-01-01	0.447794	0.551192	0	0	1.71045	1.37421	LRRK2
mitotic DNA damage checkpoint signaling (GO:0044773)	1959-01-01	0.447794	0.551192	0	0	1.71045	1.37421	HMGA2
negative regulation of protein phosphorylation (GO:0001933)	2/152	0.450364	0.553869	0	0	1.32323	1.05554	LRRK2;SFN
peptidyl-threonine phosphorylation (GO:0018107)	1960-01-01	0.453333	0.556521	0	0	1.68137	1.33018	LRRK2
response to organic cyclic compound (GO:0014070)	1960-01-01	0.453333	0.556521	0	0	1.68137	1.33018	LRRK2
dephosphorylation (GO:0016311)	2/153	0.453711	0.556521	0	0	1.3144	1.03876	PLPPR3;DUSP13
regulation of endocytosis (GO:0030100)	1961-01-01	0.458816	0.560819	0	0	1.65327	1.28807	CD177
pattern recognition receptor signaling pathway (GO:0002221)	1961-01-01	0.458816	0.560819	0	0	1.65327	1.28807	INAVA
positive regulation of interleukin-8 production (GO:0032757)	1961-01-01	0.458816	0.560819	0	0	1.65327	1.28807	CHI3L1
iron ion homeostasis (GO:0055072)	1961-01-01	0.458816	0.560819	0	0	1.65327	1.28807	TMPRSS6
regulation of cell differentiation (GO:0045595)	2/156	0.463683	0.565482	0	0	1.2886	0.990359	ALOX5;KLK6
negative regulation of kinase activity (GO:0033673)	1962-01-01	0.464244	0.565482	0	0	1.62608	1.24776	SFN
positive regulation of interleukin-1 production (GO:0032732)	1962-01-01	0.464244	0.565482	0	0	1.62608	1.24776	INAVA
response to retinoic acid (GO:0032526)	1962-01-01	0.464244	0.565482	0	0	1.62608	1.24776	RXRG
regulation of apoptotic process (GO:0042981)	8/742	0.465063	0.565988	0	0	1.08231	0.828599	COMP;GRM4;CITED1;IL31RA;HMGA2;PLEKHN1;VTCN1;NGEF
supramolecular fiber organization (GO:0097435)	4/351	0.467032	0.567892	0	0	1.14409	0.871063	LAMB3;COL11A1;STMN2;COL19A1
COPII vesicle coating (GO:0048208)	1963-01-01	0.469618	0.568571	0	0	1.59977	1.20916	SERPINA1
organonitrogen compound catabolic process (GO:1901565)	1963-01-01	0.469618	0.568571	0	0	1.59977	1.20916	PLA2G10
positive regulation of Ras protein signal transduction (GO:0046579)	1963-01-01	0.469618	0.568571	0	0	1.59977	1.20916	RASGRF1
vesicle coating (GO:0006901)	1963-01-01	0.469618	0.568571	0	0	1.59977	1.20916	SERPINA1
vesicle targeting, rough ER to cis-Golgi (GO:0048207)	1963-01-01	0.469618	0.568571	0	0	1.59977	1.20916	SERPINA1
negative regulation of cell cycle process (GO:0010948)	1964-01-01	0.474939	0.57254	0	0	1.5743	1.17218	HLA-G
negative regulation of intrinsic apoptotic signaling pathway (GO:2001243)	1964-01-01	0.474939	0.57254	0	0	1.5743	1.17218	LRRK2
diterpenoid metabolic process (GO:0016101)	1964-01-01	0.474939	0.57254	0	0	1.5743	1.17218	STRA6
plasma membrane organization (GO:0007009)	1964-01-01	0.474939	0.57254	0	0	1.5743	1.17218	AHNAK2
lipid homeostasis (GO:0055088)	1964-01-01	0.474939	0.57254	0	0	1.5743	1.17218	PNPLA5
positive regulation of cell differentiation (GO:0045597)	3/258	0.47821	0.573466	0	0	1.16721	0.86106	PLA2G10;TACSTD2;SOX11
BMP signaling pathway (GO:0030509)	1965-01-01	0.480206	0.573466	0	0	1.54962	1.13671	GDF15
regulation of cellular catabolic process (GO:0031329)	1965-01-01	0.480206	0.573466	0	0	1.54962	1.13671	LRRK2
cellular response to type I interferon (GO:0071357)	1965-01-01	0.480206	0.573466	0	0	1.54962	1.13671	HLA-G
chemical homeostasis (GO:0048878)	1965-01-01	0.480206	0.573466	0	0	1.54962	1.13671	PNPLA5
regulation of RNA metabolic process (GO:0051252)	1965-01-01	0.480206	0.573466	0	0	1.54962	1.13671	AHNAK2
G protein-coupled receptor signaling pathway, coupled to cyclic nucleotide second messenger (GO:0007187)	1965-01-01	0.480206	0.573466	0	0	1.54962	1.13671	SSTR3
inorganic anion transmembrane transport (GO:0098661)	1965-01-01	0.480206	0.573466	0	0	1.54962	1.13671	GABRB2
type I interferon signaling pathway (GO:0060337)	1965-01-01	0.480206	0.573466	0	0	1.54962	1.13671	HLA-G
mitotic G1 DNA damage checkpoint signaling (GO:0031571)	1965-01-01	0.480206	0.573466	0	0	1.54962	1.13671	SFN
protein autoubiquitination (GO:0051865)	1965-01-01	0.480206	0.573466	0	0	1.54962	1.13671	RNF183
cell-cell junction assembly (GO:0007043)	1966-01-01	0.485421	0.578216	0	0	1.52571	1.10269	CDH22
cellular response to nutrient levels (GO:0031669)	1966-01-01	0.485421	0.578216	0	0	1.52571	1.10269	LRRK2
embryonic organ development (GO:0048568)	1966-01-01	0.485421	0.578216	0	0	1.52571	1.10269	STRA6
heart development (GO:0007507)	2/164	0.489745	0.582871	0	0	1.22447	0.874112	FN1;STRA6
peptidyl-threonine modification (GO:0018210)	1967-01-01	0.490584	0.583375	0	0	1.50251	1.07003	LRRK2
negative regulation of canonical Wnt signaling pathway (GO:0090090)	2/165	0.492947	0.584696	0	0	1.21689	0.860774	LRP4;SHISA6
adenylate cyclase-modulating G protein-coupled receptor signaling pathway (GO:0007188)	2/165	0.492947	0.584696	0	0	1.21689	0.860774	ADCY8;CCR3
regulation of neuron projection development (GO:0010975)	2/165	0.492947	0.584696	0	0	1.21689	0.860774	LRRK2;STMN2
interferon-gamma-mediated signaling pathway (GO:0060333)	1968-01-01	0.495695	0.58746	0	0	1.48001	1.03866	HLA-G
cell chemotaxis (GO:0060326)	1969-01-01	0.500756	0.591662	0	0	1.45817	1.00853	CCR3
positive regulation of protein polymerization (GO:0032273)	1969-01-01	0.500756	0.591662	0	0	1.45817	1.00853	TENM1
positive regulation of protein transport (GO:0051222)	1969-01-01	0.500756	0.591662	0	0	1.45817	1.00853	TENM1
negative regulation of signal transduction (GO:0009968)	3/267	0.500929	0.591662	0	0	1.1269	0.779018	CITED1;GDF15;LRRK2
COPII-coated vesicle budding (GO:0090114)	1970-01-01	0.505765	0.595368	0	0	1.43697	0.979556	SERPINA1
defense response to Gram-positive bacterium (GO:0050830)	1970-01-01	0.505765	0.595368	0	0	1.43697	0.979556	KRT6A
regulation of plasma membrane bounded cell projection assembly (GO:0120032)	1970-01-01	0.505765	0.595368	0	0	1.43697	0.979556	GAP43
positive regulation of cell-substrate adhesion (GO:0010811)	1970-01-01	0.505765	0.595368	0	0	1.43697	0.979556	FN1
positive regulation of protein phosphorylation (GO:0001934)	4/371	0.510047	0.598192	0	0	1.08063	0.727538	TENM1;GDF15;LRRK2;CHI3L1
protein tetramerization (GO:0051262)	1971-01-01	0.510725	0.598192	0	0	1.41637	0.951692	TDO2
cellular response to BMP stimulus (GO:0071773)	1971-01-01	0.510725	0.598192	0	0	1.41637	0.951692	GDF15
regulation of glycolytic process (GO:0006110)	1971-01-01	0.510725	0.598192	0	0	1.41637	0.951692	GCKR
cholesterol homeostasis (GO:0042632)	1971-01-01	0.510725	0.598192	0	0	1.41637	0.951692	PLA2G10
response to metal ion (GO:0010038)	1971-01-01	0.510725	0.598192	0	0	1.41637	0.951692	SLC30A3
positive regulation of I-kappaB kinase/NF-kappaB signaling (GO:0043123)	2/171	0.511891	0.599058	0	0	1.17333	0.785713	EDAR;INAVA
negative regulation of epithelial cell proliferation (GO:0050680)	1972-01-01	0.515635	0.600931	0	0	1.39635	0.924879	ALOX5
negative regulation of supramolecular fiber organization (GO:1902904)	1972-01-01	0.515635	0.600931	0	0	1.39635	0.924879	STMN2
cytoskeleton-dependent cytokinesis (GO:0061640)	1972-01-01	0.515635	0.600931	0	0	1.39635	0.924879	TRIM36
positive regulation of neurogenesis (GO:0050769)	1972-01-01	0.515635	0.600931	0	0	1.39635	0.924879	SOX11
sterol homeostasis (GO:0055092)	1972-01-01	0.515635	0.600931	0	0	1.39635	0.924879	PLA2G10
negative regulation of cell adhesion (GO:0007162)	1973-01-01	0.520496	0.604086	0	0	1.37688	0.899068	MUC21
regulation of actin filament polymerization (GO:0030833)	1973-01-01	0.520496	0.604086	0	0	1.37688	0.899068	TENM1
regulation of hydrolase activity (GO:0051336)	1973-01-01	0.520496	0.604086	0	0	1.37688	0.899068	NGEF
chromatin assembly (GO:0031497)	1973-01-01	0.520496	0.604086	0	0	1.37688	0.899068	HMGA2
endoplasmic reticulum organization (GO:0007029)	1973-01-01	0.520496	0.604086	0	0	1.37688	0.899068	LRRK2
cation transport (GO:0006812)	2/174	0.521188	0.604389	0	0	1.15269	0.751143	HCN4;KCNN4
negative regulation of protein binding (GO:0032091)	1974-01-01	0.525309	0.606658	0	0	1.35795	0.874209	LRRK2
NIK/NF-kappaB signaling (GO:0038061)	1974-01-01	0.525309	0.606658	0	0	1.35795	0.874209	CHI3L1
DNA damage response, signal transduction by p53 class mediator (GO:0030330)	1974-01-01	0.525309	0.606658	0	0	1.35795	0.874209	SFN
regulation of stress fiber assembly (GO:0051492)	1974-01-01	0.525309	0.606658	0	0	1.35795	0.874209	TACSTD2
mitotic nuclear division (GO:0140014)	1974-01-01	0.525309	0.606658	0	0	1.35795	0.874209	MISP
positive regulation of gene expression (GO:0010628)	5/482	0.529925	0.610489	0	0	1.0387	0.659597	CDH3;CITED1;FN1;HMGA2;SOX11
positive regulation of immune response (GO:0050778)	1975-01-01	0.530073	0.610489	0	0	1.33954	0.850257	CD177
integrin-mediated signaling pathway (GO:0007229)	1975-01-01	0.530073	0.610489	0	0	1.33954	0.850257	FN1
glycerophospholipid biosynthetic process (GO:0046474)	2/177	0.530367	0.610489	0	0	1.13276	0.718377	LIPH;PLA2G10
negative regulation of programmed cell death (GO:0043069)	4/381	0.530969	0.610679	0	0	1.05143	0.665608	COMP;IL31RA;HMGA2;VTCN1
actomyosin structure organization (GO:0031032)	1976-01-01	0.53479	0.611064	0	0	1.32161	0.827169	FRMD5
regulation of BMP signaling pathway (GO:0030510)	1976-01-01	0.53479	0.611064	0	0	1.32161	0.827169	SOX11
regulation of cell division (GO:0051302)	1976-01-01	0.53479	0.611064	0	0	1.32161	0.827169	SFN
establishment of protein localization to organelle (GO:0072594)	1976-01-01	0.53479	0.611064	0	0	1.32161	0.827169	GCKR
regulation of RNA splicing (GO:0043484)	1976-01-01	0.53479	0.611064	0	0	1.32161	0.827169	AHNAK2
positive regulation of growth (GO:0045927)	1976-01-01	0.53479	0.611064	0	0	1.32161	0.827169	PRSS2
positive regulation of interleukin-6 production (GO:0032755)	1976-01-01	0.53479	0.611064	0	0	1.32161	0.827169	INAVA
protein import into nucleus (GO:0006606)	1976-01-01	0.53479	0.611064	0	0	1.32161	0.827169	GCKR
purine ribonucleotide metabolic process (GO:0009150)	1977-01-01	0.53946	0.613401	0	0	1.30415	0.804905	LRRK2
neutrophil migration (GO:1990266)	1977-01-01	0.53946	0.613401	0	0	1.30415	0.804905	CD177
phosphatidylcholine metabolic process (GO:0046470)	1977-01-01	0.53946	0.613401	0	0	1.30415	0.804905	PLA2G10
import into nucleus (GO:0051170)	1977-01-01	0.53946	0.613401	0	0	1.30415	0.804905	GCKR
inorganic cation import across plasma membrane (GO:0098659)	1977-01-01	0.53946	0.613401	0	0	1.30415	0.804905	HCN4
positive regulation of phosphatidylinositol 3-kinase signaling (GO:0014068)	1977-01-01	0.53946	0.613401	0	0	1.30415	0.804905	FN1
positive regulation of proteasomal ubiquitin-dependent protein catabolic process (GO:0032436)	1979-01-01	0.54866	0.622852	0	0	1.27058	0.762701	LRRK2
positive regulation of ubiquitin-dependent protein catabolic process (GO:2000060)	1979-01-01	0.54866	0.622852	0	0	1.27058	0.762701	LRRK2
regulation of fat cell differentiation (GO:0045598)	1980-01-01	0.553192	0.625968	0	0	1.25444	0.74269	ALOX5
regulation of protein localization to plasma membrane (GO:1903076)	1980-01-01	0.553192	0.625968	0	0	1.25444	0.74269	DPP10
glycerophospholipid metabolic process (GO:0006650)	1980-01-01	0.553192	0.625968	0	0	1.25444	0.74269	PLA2G10
response to interferon-gamma (GO:0034341)	1980-01-01	0.553192	0.625968	0	0	1.25444	0.74269	CITED1
negative regulation of protein modification process (GO:0031400)	1981-01-01	0.557678	0.62952	0	0	1.23869	0.723365	LRRK2
regulation of interleukin-8 production (GO:0032677)	1981-01-01	0.557678	0.62952	0	0	1.23869	0.723365	CHI3L1
phospholipase C-activating G protein-coupled receptor signaling pathway (GO:0007200)	1981-01-01	0.557678	0.62952	0	0	1.23869	0.723365	TRHR
regulation of G protein-coupled receptor signaling pathway (GO:0008277)	1982-01-01	0.562119	0.633004	0	0	1.22334	0.704695	KLK6
ephrin receptor signaling pathway (GO:0048013)	1982-01-01	0.562119	0.633004	0	0	1.22334	0.704695	NGEF
positive regulation of cytoskeleton organization (GO:0051495)	1982-01-01	0.562119	0.633004	0	0	1.22334	0.704695	TENM1
regulation of defense response (GO:0031347)	1983-01-01	0.566516	0.635913	0	0	1.20836	0.686651	ALOX5
regulation of interleukin-1 beta production (GO:0032651)	1983-01-01	0.566516	0.635913	0	0	1.20836	0.686651	INAVA
glycoprotein biosynthetic process (GO:0009101)	1983-01-01	0.566516	0.635913	0	0	1.20836	0.686651	B3GNT3
positive regulation of plasma membrane bounded cell projection assembly (GO:0120034)	1983-01-01	0.566516	0.635913	0	0	1.20836	0.686651	TENM1
response to insulin (GO:0032868)	1984-01-01	0.570869	0.639774	0	0	1.19374	0.669206	CITED1
spindle assembly (GO:0051225)	1984-01-01	0.570869	0.639774	0	0	1.19374	0.669206	MISP
Wnt signaling pathway, planar cell polarity pathway (GO:0060071)	1985-01-01	0.575178	0.644089	0	0	1.17947	0.652336	WNT7A
negative regulation of phosphorylation (GO:0042326)	1986-01-01	0.579444	0.647315	0	0	1.16553	0.636015	LRRK2
regulation of Ras protein signal transduction (GO:0046578)	1986-01-01	0.579444	0.647315	0	0	1.16553	0.636015	RASGRF1
positive regulation of proteasomal protein catabolic process (GO:1901800)	1986-01-01	0.579444	0.647315	0	0	1.16553	0.636015	LRRK2
regulation of programmed cell death (GO:0043067)	2/194	0.580096	0.647528	0	0	1.03157	0.56175	CITED1;LRRK2
protein localization to membrane (GO:0072657)	2/195	0.582899	0.649962	0	0	1.02617	0.553865	DPP10;ABCA12
calcium ion transmembrane transport (GO:0070588)	1987-01-01	0.583668	0.649962	0	0	1.15192	0.620221	TRPC5
sodium ion transmembrane transport (GO:0035725)	1987-01-01	0.583668	0.649962	0	0	1.15192	0.620221	HCN4
MAPK cascade (GO:0000165)	3/303	0.586381	0.652465	0	0	0.989848	0.528367	LRRK2;RASGRF1;IL31RA
regulation of establishment of planar polarity (GO:0090175)	1988-01-01	0.587849	0.652546	0	0	1.13862	0.604933	WNT7A
sensory perception of mechanical stimulus (GO:0050954)	1988-01-01	0.587849	0.652546	0	0	1.13862	0.604933	COL11A1
positive regulation of neuron projection development (GO:0010976)	1988-01-01	0.587849	0.652546	0	0	1.13862	0.604933	STMN2
regulation of signal transduction (GO:0009966)	2/198	0.591225	0.655066	0	0	1.01031	0.530976	LRRK2;CD177
regulation of cysteine-type endopeptidase activity involved in apoptotic process (GO:0043281)	1989-01-01	0.591989	0.655066	0	0	1.12563	0.59013	SFN
positive regulation of inflammatory response (GO:0050729)	1989-01-01	0.591989	0.655066	0	0	1.12563	0.59013	C2CD4A
protein import (GO:0017038)	1989-01-01	0.591989	0.655066	0	0	1.12563	0.59013	GCKR
cellular amino acid catabolic process (GO:0009063)	1990-01-01	0.596088	0.657008	0	0	1.11292	0.575791	TDO2
negative regulation of protein kinase activity (GO:0006469)	1990-01-01	0.596088	0.657008	0	0	1.11292	0.575791	SFN
positive regulation of autophagy (GO:0010508)	1990-01-01	0.596088	0.657008	0	0	1.11292	0.575791	LRRK2
positive regulation of binding (GO:0051099)	1990-01-01	0.596088	0.657008	0	0	1.11292	0.575791	LRRK2
sodium ion transport (GO:0006814)	1990-01-01	0.596088	0.657008	0	0	1.11292	0.575791	HCN4
regulation of stem cell differentiation (GO:2000736)	1991-01-01	0.600145	0.659924	0	0	1.1005	0.561899	TACSTD2
sensory perception of sound (GO:0007605)	1991-01-01	0.600145	0.659924	0	0	1.1005	0.561899	COL11A1
positive regulation of transport (GO:0051050)	1991-01-01	0.600145	0.659924	0	0	1.1005	0.561899	CDH3
positive regulation of apoptotic process (GO:0043065)	3/310	0.601885	0.661319	0	0	0.966931	0.4909	HMGA2;PLEKHN1;NGEF
regulation of endothelial cell proliferation (GO:0001936)	1992-01-01	0.604162	0.662781	0	0	1.08835	0.548436	ALOX5
T cell activation (GO:0042110)	1992-01-01	0.604162	0.662781	0	0	1.08835	0.548436	DPP4
positive regulation of peptidyl-serine phosphorylation (GO:0033138)	1993-01-01	0.608138	0.666102	0	0	1.07647	0.535385	TENM1
visual perception (GO:0007601)	1993-01-01	0.608138	0.666102	0	0	1.07647	0.535385	COL11A1
sensory perception of light stimulus (GO:0050953)	1995-01-01	0.615973	0.674156	0	0	1.05346	0.510456	COL11A1
cellular transition metal ion homeostasis (GO:0046916)	1996-01-01	0.619831	0.67785	0	0	1.04232	0.498548	TMPRSS6
regulation of peptidyl-serine phosphorylation (GO:0033135)	1998-01-01	0.627433	0.685629	0	0	1.02072	0.475777	TENM1
positive regulation of GTPase activity (GO:0043547)	2/214	0.633542	0.691765	0	0	0.933295	0.425983	RASGRF1;NGEF
cell-matrix adhesion (GO:0007160)	1/100	0.634884	0.692152	0	0	1	0.454313	FN1
organic acid transport (GO:0015849)	1/100	0.634884	0.692152	0	0	1	0.454313	SLC25A48
cellular response to chemical stress (GO:0062197)	1/101	0.638553	0.695071	0	0	0.98995	0.444042	LRRK2
epithelial cell differentiation (GO:0030855)	1/101	0.638553	0.695071	0	0	0.98995	0.444042	CITED1
regulation of cell growth (GO:0001558)	2/217	0.641087	0.696322	0	0	0.920132	0.409082	DCSTAMP;PRSS2
cellular protein localization (GO:0034613)	3/329	0.642017	0.696322	0	0	0.909688	0.403119	LRRK2;ABCA12;CD177
regulation of proteasomal ubiquitin-dependent protein catabolic process (GO:0032434)	1/102	0.642186	0.696322	0	0	0.980099	0.434063	LRRK2
positive regulation of cell growth (GO:0030307)	1/102	0.642186	0.696322	0	0	0.980099	0.434063	PRSS2
intrinsic apoptotic signaling pathway (GO:0097193)	1/102	0.642186	0.696322	0	0	0.980099	0.434063	SFN
chromatin remodeling (GO:0006338)	1/103	0.645783	0.699681	0	0	0.97044	0.424366	HMGA2
cellular metal ion homeostasis (GO:0006875)	1/104	0.649343	0.702995	0	0	0.96097	0.414941	CLDN16
regulation of cell cycle process (GO:0010564)	1/106	0.656358	0.708401	0	0	0.94257	0.396869	HMGA2
chromosome organization (GO:0051276)	1/106	0.656358	0.708401	0	0	0.94257	0.396869	HMGA2
regulation of phosphatidylinositol 3-kinase signaling (GO:0014066)	1/106	0.656358	0.708401	0	0	0.94257	0.396869	FN1
protein localization to nucleus (GO:0034504)	1/106	0.656358	0.708401	0	0	0.94257	0.396869	GCKR
regulation of I-kappaB kinase/NF-kappaB signaling (GO:0043122)	2/224	0.658217	0.709862	0	0	0.8908	0.37255	EDAR;INAVA
negative regulation of transmembrane receptor protein serine/threonine kinase signaling pathway (GO:0090101)	1/108	0.663232	0.714721	0	0	0.924858	0.379774	IGSF1
lipid transport (GO:0006869)	1/109	0.666618	0.717818	0	0	0.916248	0.371573	ABCA12
regulation of interleukin-6 production (GO:0032675)	1/110	0.66997	0.720321	0	0	0.907796	0.363592	INAVA
regulation of protein kinase activity (GO:0045859)	1/110	0.66997	0.720321	0	0	0.907796	0.363592	SFN
negative regulation of cellular process (GO:0048523)	5/566	0.671649	0.721572	0	0	0.879336	0.349993	TENM1;DCSTAMP;ALOX5;SOX11;SSTR3
regulation of protein serine/threonine kinase activity (GO:0071900)	1/111	0.673289	0.722515	0	0	0.899497	0.355824	HMGA2
post-translational protein modification (GO:0043687)	3/345	0.673557	0.722515	0	0	0.866417	0.342393	SERPINA1;FN1;DMP1
regulation of macroautophagy (GO:0016241)	1/112	0.676574	0.724643	0	0	0.891349	0.348261	LRRK2
phosphatidylinositol metabolic process (GO:0046488)	1/112	0.676574	0.724643	0	0	0.891349	0.348261	PLA2G10
sulfur compound biosynthetic process (GO:0044272)	1/113	0.679827	0.72757	0	0	0.883345	0.340898	B3GNT3
histone modification (GO:0016570)	1/114	0.683047	0.730459	0	0	0.875484	0.333727	PRMT8
negative regulation of nucleic acid-templated transcription (GO:1903507)	4/464	0.685184	0.731635	0	0	0.85803	0.324394	DMBX1;CITED1;TMPRSS6;HMGA2
cellular amide metabolic process (GO:0043603)	1/115	0.686234	0.731635	0	0	0.86776	0.326743	ABCA12
cellular response to lectin (GO:1990858)	1/115	0.686234	0.731635	0	0	0.86776	0.326743	MUC21
stimulatory C-type lectin receptor signaling pathway (GO:0002223)	1/115	0.686234	0.731635	0	0	0.86776	0.326743	MUC21
tumor necrosis factor-mediated signaling pathway (GO:0033209)	1/116	0.68939	0.734442	0	0	0.86017	0.319939	EDAR
regulation of ERK1 and ERK2 cascade (GO:0070372)	2/238	0.690517	0.735083	0	0	0.837357	0.310086	FN1;CHI3L1
positive regulation of cell projection organization (GO:0031346)	1/117	0.692514	0.73665	0	0	0.852712	0.313309	STMN2
adenylate cyclase-activating G protein-coupled receptor signaling pathway (GO:0007189)	1/118	0.695607	0.739379	0	0	0.845381	0.306848	ADCY8
innate immune response activating cell surface receptor signaling pathway (GO:0002220)	1/119	0.698669	0.742071	0	0	0.838174	0.300551	MUC21
membrane organization (GO:0061024)	2/242	0.699274	0.742152	0	0	0.823232	0.29448	DCSTAMP;SLC18A3
cellular response to interferon-gamma (GO:0071346)	1/121	0.704702	0.747346	0	0	0.824121	0.288426	HLA-G
positive regulation of DNA-binding transcription factor activity (GO:0051091)	2/246	0.707826	0.750092	0	0	0.809571	0.279753	LPAR5;ADCY8
regulation of anatomical structure morphogenesis (GO:0022603)	1/123	0.710614	0.752478	0	0	0.810528	0.276898	LRRK2
non-canonical Wnt signaling pathway (GO:0035567)	1/124	0.713526	0.754991	0	0	0.803898	0.271345	WNT7A
cellular response to oxidative stress (GO:0034599)	1/125	0.716408	0.757469	0	0	0.797374	0.265928	LRRK2
negative regulation of cell growth (GO:0030308)	1/126	0.719262	0.759913	0	0	0.790955	0.260643	DCSTAMP
muscle contraction (GO:0006936)	1/129	0.727653	0.7682	0	0	0.772299	0.245538	HCN4
regulation of response to external stimulus (GO:0032101)	1/130	0.730394	0.769356	0	0	0.766273	0.240741	ALOX5
Golgi organization (GO:0007030)	1/130	0.730394	0.769356	0	0	0.766273	0.240741	LRRK2
protein glycosylation (GO:0006486)	1/130	0.730394	0.769356	0	0	0.766273	0.240741	B3GNT3
negative regulation of cell population proliferation (GO:0008285)	3/379	0.733711	0.772269	0	0	0.786694	0.243592	TENM1;SOX11;SSTR3
cellular component assembly (GO:0022607)	2/261	0.738111	0.776318	0	0	0.7621	0.23142	RP1;WNT7A
organic substance transport (GO:0071702)	1/136	0.746274	0.784315	0	0	0.731993	0.214227	ABCA12
regulation of protein phosphorylation (GO:0001932)	2/266	0.747597	0.785117	0	0	0.747475	0.217434	LRRK2;FN1
positive regulation of transcription, DNA-templated (GO:0045893)	10/1183	0.751592	0.788721	0	0	0.835779	0.238667	CITED1;TMPRSS6;BNC1;IL31RA;WNT7A;HMGA2;SOX11;GRHL3;RXRG;PITX3
regulation of cellular component organization (GO:0051128)	1/139	0.753861	0.78992	0	0	0.715971	0.202296	CD177
protein dephosphorylation (GO:0006470)	1/139	0.753861	0.78992	0	0	0.715971	0.202296	DUSP13
enzyme linked receptor protein signaling pathway (GO:0007167)	1/140	0.75634	0.791334	0	0	0.710784	0.198497	IL31RA
transcription initiation from RNA polymerase II promoter (GO:0006367)	1/140	0.75634	0.791334	0	0	0.710784	0.198497	RXRG
positive regulation of cellular catabolic process (GO:0031331)	1/141	0.758793	0.79331	0	0	0.705671	0.194783	LRRK2
chromatin organization (GO:0006325)	1/142	0.761223	0.794664	0	0	0.700631	0.191153	HMGA2
protein localization to organelle (GO:0033365)	1/142	0.761223	0.794664	0	0	0.700631	0.191153	LRRK2
receptor-mediated endocytosis (GO:0006898)	1/143	0.763627	0.794807	0	0	0.695661	0.187603	CD207
negative regulation of DNA-binding transcription factor activity (GO:0043433)	1/143	0.763627	0.794807	0	0	0.695661	0.187603	PLA2G10
nitrogen compound transport (GO:0071705)	1/143	0.763627	0.794807	0	0	0.695661	0.187603	SLC25A48
monocarboxylic acid metabolic process (GO:0032787)	1/143	0.763627	0.794807	0	0	0.695661	0.187603	CYP2S1
transmembrane receptor protein tyrosine kinase signaling pathway (GO:0007169)	3/404	0.772145	0.803076	0	0	0.736699	0.190498	GDF15;IL31RA;NGEF
positive regulation of hydrolase activity (GO:0051345)	1/149	0.777559	0.808108	0	0	0.667255	0.167879	RASGRF1
brain development (GO:0007420)	1/150	0.7798	0.809836	0	0	0.662743	0.164836	DMBX1
positive regulation of protein kinase activity (GO:0045860)	1/154	0.788542	0.818309	0	0	0.645285	0.1533	HMGA2
peptidyl-serine phosphorylation (GO:0018105)	1/156	0.792782	0.822101	0	0	0.636894	0.147891	LRRK2
organelle organization (GO:0006996)	3/420	0.794292	0.823049	0	0	0.707848	0.16302	KRT16;LRRK2;KRT13
mitotic spindle organization (GO:0007052)	1/157	0.794871	0.823049	0	0	0.632779	0.145271	MISP
cellular response to starvation (GO:0009267)	1/158	0.796938	0.823366	0	0	0.628717	0.142705	LRRK2
organonitrogen compound biosynthetic process (GO:1901566)	1/158	0.796938	0.823366	0	0	0.628717	0.142705	ALDH3B2
T cell receptor signaling pathway (GO:0050852)	1/158	0.796938	0.823366	0	0	0.628717	0.142705	VTCN1
response to lipopolysaccharide (GO:0032496)	1/159	0.798985	0.824266	0	0	0.624706	0.140192	CITED1
protein autophosphorylation (GO:0046777)	1/159	0.798985	0.824266	0	0	0.624706	0.140192	LRRK2
negative regulation of cellular macromolecule biosynthetic process (GO:2000113)	4/547	0.800214	0.824926	0	0	0.723757	0.161308	DMBX1;CITED1;TMPRSS6;HMGA2
positive regulation of transcription by RNA polymerase II (GO:0045944)	7/908	0.808089	0.832433	0	0	0.760772	0.162108	CITED1;TMPRSS6;WNT7A;HMGA2;SOX11;GRHL3;RXRG
cellular protein modification process (GO:0006464)	8/1025	0.809909	0.833695	0	0	0.769543	0.162246	SERPINA1;QPCT;LRRK2;FN1;B3GNT3;DMP1;PHEX;DUSP13
DNA-templated transcription, initiation (GO:0006352)	1/168	0.816506	0.839869	0	0	0.590768	0.119761	RXRG
peptidyl-serine modification (GO:0018209)	1/169	0.818357	0.841156	0	0	0.587222	0.117713	LRRK2
positive regulation of ERK1 and ERK2 cascade (GO:0070374)	1/172	0.823797	0.845664	0	0	0.576832	0.111808	CHI3L1
protein polyubiquitination (GO:0000209)	2/314	0.824552	0.845664	0	0	0.630925	0.121715	TRIM36;RNF183
cilium assembly (GO:0060271)	2/314	0.824552	0.845664	0	0	0.630925	0.121715	RP1;SSTR3
mitochondrion organization (GO:0007005)	1/175	0.829076	0.849682	0	0	0.5668	0.106243	LRRK2
defense response to bacterium (GO:0042742)	1/176	0.8308	0.850827	0	0	0.563532	0.10446	KRT6A
cellular response to oxygen-containing compound (GO:1901701)	2/323	0.836402	0.855938	0	0	0.612952	0.109502	HCN4;MMP3
positive regulation of cellular biosynthetic process (GO:0031328)	1/180	0.837526	0.856464	0	0	0.550827	0.0976631	CDH3
negative regulation of cytokine production (GO:0001818)	1/182	0.840789	0.859173	0	0	0.544685	0.0944565	FN1
antigen receptor-mediated signaling pathway (GO:0050851)	1/185	0.845561	0.862792	0	0	0.535722	0.0898703	VTCN1
endoplasmic reticulum to Golgi vesicle-mediated transport (GO:0006888)	1/185	0.845561	0.862792	0	0	0.535722	0.0898703	SERPINA1
intracellular protein transport (GO:0006886)	2/336	0.852248	0.868983	0	0	0.588701	0.0941205	GCKR;ABCA12
negative regulation of cell differentiation (GO:0045596)	1/191	0.854682	0.870831	0	0	0.518646	0.081441	CITED1
negative regulation of macromolecule metabolic process (GO:0010605)	1/194	0.859039	0.874635	0	0	0.510506	0.0775667	SOX11
positive regulation of multicellular organismal process (GO:0051240)	2/345	0.862389	0.877409	0	0	0.572989	0.0848304	SOX11;HLA-G
negative regulation of intracellular signal transduction (GO:1902532)	1/198	0.864647	0.879069	0	0	0.500038	0.0727223	HLA-G
regulation of macromolecule metabolic process (GO:0060255)	1/200	0.867368	0.881195	0	0	0.494962	0.0704292	TMPRSS4
positive regulation of protein modification process (GO:0031401)	1/214	0.884946	0.898403	0	0	0.462099	0.0564818	LRRK2
cellular response to lipid (GO:0071396)	1/219	0.890645	0.903534	0	0	0.451385	0.0522747	ADCY8
protein ubiquitination (GO:0016567)	3/525	0.899144	0.911497	0	0	0.562402	0.0597901	TRIM63;TRIM36;RNF183
cilium organization (GO:0044782)	1/228	0.900205	0.911912	0	0	0.43329	0.0455532	SSTR3
apoptotic process (GO:0006915)	1/231	0.903202	0.913629	0	0	0.427573	0.0435305	TRPC5
regulation of autophagy (GO:0010506)	1/231	0.903202	0.913629	0	0	0.427573	0.0435305	LRRK2
negative regulation of transcription by RNA polymerase II (GO:0000122)	4/684	0.914343	0.924231	0	0	0.57383	0.0513863	SDR16C5;TMPRSS6;HMGA2;SOX11
negative regulation of transcription, DNA-templated (GO:0045892)	6/948	0.916775	0.926022	0	0	0.619148	0.0537995	DMBX1;SDR16C5;CITED1;TMPRSS6;HMGA2;SOX11
positive regulation of phosphorylation (GO:0042327)	1/253	0.922614	0.931249	0	0	0.389806	0.0313966	LRRK2
plasma membrane bounded cell projection assembly (GO:0120031)	1/278	0.940011	0.948126	0	0	0.354172	0.0219104	SSTR3
regulation of cell cycle (GO:0051726)	1/296	0.95007	0.957583	0	0	0.332254	0.0170179	HMGA2
DNA repair (GO:0006281)	1/298	0.951079	0.957911	0	0	0.329983	0.0165515	HMGA2
transcription by RNA polymerase II (GO:0006366)	1/320	0.960919	0.967127	0	0	0.306879	0.0122338	RXRG
negative regulation of gene expression (GO:0010629)	1/322	0.961709	0.967228	0	0	0.304936	0.0119057	SOX11
regulation of transcription, DNA-templated (GO:0006355)	15/2244	0.968925	0.973787	0	0	0.639155	0.020177	TENM1;CITED1;TMPRSS6;BNC1;IGSF1;IL31RA;WNT7A;HMGA2;SOX11;GRHL3;DMBX1;GBX2;VGLL1;RXRG;PITX3
cellular response to DNA damage stimulus (GO:0006974)	1/350	0.97124	0.975414	0	0	0.280068	0.00817292	SFN
protein transport (GO:0015031)	1/369	0.976322	0.979816	0	0	0.265348	0.0063585	ABCA12
phosphorylation (GO:0016310)	1/400	0.982766	0.985578	0	0	0.244342	0.00424774	LRRK2
protein modification by small protein conjugation (GO:0032446)	1/409	0.984286	0.986396	0	0	0.238841	0.00378306	TRIM63
organelle assembly (GO:0070925)	1/425	0.986665	0.988075	0	0	0.229639	0.00308275	SSTR3
protein phosphorylation (GO:0006468)	1/496	0.993576	0.994285	0	0	0.19598	0.00126313	LRRK2
regulation of transcription by RNA polymerase II (GO:0006357)	2206-12-01	0.995003	0.995003	0	0	0.512209	0.00256602	DMBX1;SDR16C5;CITED1;GBX2;TMPRSS6;WNT7A;HMGA2;SOX11;GRHL3;VGLL1;RXRG;PITX3

## Sheet: Top200_down_DEGs_GOBP_all
Term	Overlap	P-value	Adjusted P-value	Old P-value	Old Adjusted P-value	Odds Ratio	Combined Score	Genes
regulation of potassium ion transport (GO:0043266)	1931-04-01	0.000247103	0.125481	0	0	14.9456	124.134	DPP6;KCNIP1;KCNIP4;NOS1
neurotransmitter biosynthetic process (GO:0042136)	2014-03-01	0.000330571	0.125481	0	0	27.3959	219.57	SLC5A7;NOS1;SLC6A3
synaptic membrane adhesion (GO:0099560)	2014-03-01	0.000330571	0.125481	0	0	27.3959	219.57	NTNG1;LRFN5;SLITRK2
aromatic amino acid family catabolic process (GO:0009074)	2016-03-01	0.000501124	0.125481	0	0	23.1788	176.128	HGD;IDO2;HPD
regulation of systemic arterial blood pressure (GO:0003073)	2016-03-01	0.000501124	0.125481	0	0	23.1788	176.128	KLK3;SPX;KLK2
epithelial structure maintenance (GO:0010669)	2018-03-01	0.000719527	0.128693	0	0	20.0863	145.363	TFF3;TFF2;TFF1
maintenance of gastrointestinal epithelium (GO:0030277)	2018-03-01	0.000719527	0.128693	0	0	20.0863	145.363	TFF3;TFF2;TFF1
mesonephric duct development (GO:0072177)	2022-05-02	0.000975468	0.135698	0	0	66.6566	462.103	OSR1;GPC3
positive regulation of the force of heart contraction (GO:0098735)	2022-05-02	0.000975468	0.135698	0	0	66.6566	462.103	RYR2;NOS1
nephric duct morphogenesis (GO:0072178)	2022-06-02	0.00145357	0.151656	0	0	49.9899	326.621	OSR1;GPC3
striated muscle hypertrophy (GO:0014897)	2022-06-02	0.00145357	0.151656	0	0	49.9899	326.621	RYR2;MYOC
tyrosine catabolic process (GO:0006572)	2022-06-02	0.00145357	0.151656	0	0	49.9899	326.621	HGD;HPD
dense core granule cytoskeletal transport (GO:0099519)	2022-07-02	0.00202161	0.184276	0	0	39.9899	248.092	SYT4;KIF1A
cellular response to metal ion (GO:0071248)	6/131	0.00206059	0.184276	0	0	4.86804	30.1077	SYT4;ADGRV1;KCNA1;MT1G;MT1H;SYT9
positive regulation of epithelial cell proliferation involved in wound healing (GO:0060054)	2022-08-02	0.00267777	0.18618	0	0	33.3232	197.366	ODAM;FGF10
positive regulation of triglyceride catabolic process (GO:0010898)	2022-08-02	0.00267777	0.18618	0	0	33.3232	197.366	AADAC;APOA1
axonogenesis (GO:0007409)	8/240	0.00293688	0.18618	0	0	3.51437	20.4902	EPHA5;NTNG1;EPHA7;RELN;SLITRK2;SEMA3D;SLITRK5;GFRA1
receptor-mediated endocytosis (GO:0006898)	6/143	0.00319165	0.18618	0	0	4.43893	25.5115	AMBP;STAB2;APOA1;MASP1;LRP1B;SNAP91
alpha-amino acid catabolic process (GO:1901606)	1930-03-01	0.00327799	0.18618	0	0	11.1523	63.7969	HGD;IDO2;HPD
regulation of cation transmembrane transport (GO:1904062)	1930-03-01	0.00327799	0.18618	0	0	11.1523	63.7969	DPP6;KCNIP1;KCNIP4
regulation of nephron tubule epithelial cell differentiation (GO:0072182)	2022-09-02	0.00342023	0.18618	0	0	28.5613	162.173	OSR1;PROM1
positive regulation of cholesterol esterification (GO:0010873)	2022-09-02	0.00342023	0.18618	0	0	28.5613	162.173	AGTR1;APOA1
inner ear receptor cell development (GO:0060119)	2022-09-02	0.00342023	0.18618	0	0	28.5613	162.173	ADGRV1;USH1C
regulation of dendritic spine morphogenesis (GO:0061001)	1932-03-01	0.00394645	0.188435	0	0	10.3821	57.4644	CUX2;RELN;KIF1A
complement activation, lectin pathway (GO:0001867)	2022-10-02	0.00424723	0.188435	0	0	24.9899	136.482	MFAP4;MASP1
positive regulation of dendritic spine morphogenesis (GO:0061003)	2022-10-02	0.00424723	0.188435	0	0	24.9899	136.482	CUX2;RELN
inner ear receptor cell stereocilium organization (GO:0060122)	2022-10-02	0.00424723	0.188435	0	0	24.9899	136.482	ADGRV1;USH1C
negative chemotaxis (GO:0050919)	1933-03-01	0.00430945	0.188435	0	0	10.0355	54.663	EPHA7;SEMA3D;APOA1
blood vessel diameter maintenance (GO:0097746)	1935-03-01	0.00509459	0.188435	0	0	9.40736	49.6669	EDN3;AGTR1;NOS1
regulation of lipid biosynthetic process (GO:0046890)	1935-03-01	0.00509459	0.188435	0	0	9.40736	49.6669	ASXL3;APOA1;PCK1
regulation of microtubule-based movement (GO:0060632)	2022-11-02	0.00515702	0.188435	0	0	22.2121	117	HAP1;DRC1
mesonephros development (GO:0001823)	2022-11-02	0.00515702	0.188435	0	0	22.2121	117	OSR1;FGF10
cellular divalent inorganic cation homeostasis (GO:0072503)	5/111	0.00518248	0.188435	0	0	4.76391	25.0699	RYR2;EDN3;MT1G;MT1H;ELANE
positive regulation of cell-substrate adhesion (GO:0010811)	1970-04-01	0.0053199	0.188435	0	0	6.10204	31.9521	VIT;MYOC;CCL21;APOA1
regulation of cholesterol esterification (GO:0010872)	2022-12-02	0.00614788	0.188435	0	0	19.9899	101.782	AGTR1;APOA1
regulation of sensory perception (GO:0051931)	2022-12-02	0.00614788	0.188435	0	0	19.9899	101.782	SMR3A;SPX
ethanol oxidation (GO:0006069)	2022-12-02	0.00614788	0.188435	0	0	19.9899	101.782	ADH1C;ADH1B
regulation of triglyceride catabolic process (GO:0010896)	2022-12-02	0.00614788	0.188435	0	0	19.9899	101.782	AADAC;APOA1
thyroid hormone generation (GO:0006590)	2022-12-02	0.00614788	0.188435	0	0	19.9899	101.782	TPO;SLC5A5
tyrosine metabolic process (GO:0006570)	2022-12-02	0.00614788	0.188435	0	0	19.9899	101.782	HGD;HPD
regulation of hydrolase activity (GO:0051336)	1973-04-01	0.00617079	0.188435	0	0	5.83585	29.6924	EPHA5;APOA1;NOS1;SERPINA5
vesicle cytoskeletal trafficking (GO:0099518)	1939-03-01	0.00690907	0.205388	0	0	8.36041	41.5923	SYT4;KIF1A;HAP1
spinal cord development (GO:0021510)	2013-02-01	0.0072181	0.205388	0	0	18.1717	89.6077	VIT;RELN
positive regulation of steroid metabolic process (GO:0045940)	2013-02-01	0.0072181	0.205388	0	0	18.1717	89.6077	AGTR1;APOA1
regulation of ion transport (GO:0043269)	1979-04-01	0.0081339	0.220299	0	0	5.36735	25.8261	SYT4;CHRM1;NOS1;SYT9
negative regulation of secretion (GO:0051048)	2014-02-01	0.00836603	0.220299	0	0	16.6566	79.678	TFF2;SPX
regulation of sensory perception of pain (GO:0051930)	2014-02-01	0.00836603	0.220299	0	0	16.6566	79.678	SMR3A;SPX
proteolysis (GO:0006508)	8/287	0.00844596	0.220299	0	0	2.91532	13.9179	ADGRV1;TMPRSS3;ADAM33;KLK4;KLK3;CPXM1;MMEL1;ELANE
detection of mechanical stimulus involved in sensory perception (GO:0050974)	2015-02-01	0.00959001	0.245035	0	0	15.3745	71.4459	ADGRV1;KCNA1
regulation of systemic arterial blood pressure by hormone (GO:0001990)	2016-02-01	0.0108884	0.2673	0	0	14.2756	64.5266	EDN3;AGTR1
retrograde axonal transport (GO:0008090)	2016-02-01	0.0108884	0.2673	0	0	14.2756	64.5266	HAP1;KIF1A
regulation of synapse assembly (GO:0051963)	1947-03-01	0.0115653	0.272304	0	0	6.83756	30.4938	LRFN5;CUX2;SLITRK2
second-messenger-mediated signaling (GO:0019932)	1989-04-01	0.0122413	0.272304	0	0	4.73349	20.8413	RYR2;EDN3;AGTR1;NOS1
positive regulation of heart rate (GO:0010460)	2017-02-01	0.0122597	0.272304	0	0	13.3232	58.6414	RYR2;EDN3
sodium ion transport (GO:0006814)	1990-04-01	0.0127129	0.272304	0	0	4.67822	20.4211	SLC5A8;SLC6A15;SLC6A3;SLC5A5
positive regulation of cell morphogenesis involved in differentiation (GO:0010770)	1950-03-01	0.0136786	0.272304	0	0	6.40015	27.4689	CUX2;MYOC;APOA1
retinoid metabolic process (GO:0001523)	1992-04-01	0.0136906	0.272304	0	0	4.57143	19.6162	ADH1C;ADH1B;GPC3;APOA1
cellular response to zinc ion (GO:0071294)	2018-02-01	0.0137022	0.272304	0	0	12.4899	53.5841	MT1G;MT1H
regulation of presynapse assembly (GO:1905606)	2018-02-01	0.0137022	0.272304	0	0	12.4899	53.5841	LRFN5;SLITRK2
regulation of presynapse organization (GO:0099174)	2018-02-01	0.0137022	0.272304	0	0	12.4899	53.5841	LRFN5;SLITRK2
G protein-coupled acetylcholine receptor signaling pathway (GO:0007213)	2018-02-01	0.0137022	0.272304	0	0	12.4899	53.5841	CHRM1;RGS8
positive regulation of CREB transcription factor activity (GO:0032793)	2018-02-01	0.0137022	0.272304	0	0	12.4899	53.5841	EPHA5;RELN
positive regulation of excitatory postsynaptic potential (GO:2000463)	2018-02-01	0.0137022	0.272304	0	0	12.4899	53.5841	CUX2;RELN
cellular response to copper ion (GO:0071280)	2019-02-01	0.0152144	0.280125	0	0	11.7546	49.199	MT1G;MT1H
ethanol metabolic process (GO:0006067)	2019-02-01	0.0152144	0.280125	0	0	11.7546	49.199	ADH1C;ADH1B
positive regulation of oxidoreductase activity (GO:0051353)	2019-02-01	0.0152144	0.280125	0	0	11.7546	49.199	EDN3;AGTR1
positive regulation of triglyceride metabolic process (GO:0090208)	2019-02-01	0.0152144	0.280125	0	0	11.7546	49.199	AADAC;APOA1
ureteric bud development (GO:0001657)	2019-02-01	0.0152144	0.280125	0	0	11.7546	49.199	OSR1;GPC3
cellular transition metal ion homeostasis (GO:0046916)	1996-04-01	0.0157862	0.28644	0	0	4.37178	18.1369	ALAS2;SCARA5;MT1G;MT1H
fatty acid transport (GO:0015908)	2020-02-01	0.0167949	0.288408	0	0	11.101	45.3663	SLC5A8;FABP4
positive regulation of dendrite morphogenesis (GO:0050775)	2020-02-01	0.0167949	0.288408	0	0	11.101	45.3663	CUX2;RELN
positive regulation of heart contraction (GO:0045823)	2020-02-01	0.0167949	0.288408	0	0	11.101	45.3663	RYR2;EDN3
regulation of potassium ion transmembrane transport (GO:1901379)	1954-03-01	0.0168161	0.288408	0	0	5.89698	24.0916	DPP6;KCNIP1;KCNIP4
acetylcholine receptor signaling pathway (GO:0095500)	2021-02-01	0.018442	0.30137	0	0	10.5162	41.9925	CHRM1;RGS8
retinol metabolic process (GO:0042572)	2021-02-01	0.018442	0.30137	0	0	10.5162	41.9925	ADH1C;ADH1B
glycosaminoglycan catabolic process (GO:0006027)	1956-03-01	0.0185232	0.30137	0	0	5.67388	22.6316	OGN;STAB2;GPC3
positive regulation of cell junction assembly (GO:1901890)	1957-03-01	0.0194114	0.30137	0	0	5.56853	21.9505	CUX2;MYOC;SLITRK2
positive regulation of calcium ion transmembrane transporter activity (GO:1901021)	2022-02-01	0.0201544	0.30137	0	0	9.9899	39.0039	RYR2;HAP1
positive regulation of dendritic spine development (GO:0060999)	2022-02-01	0.0201544	0.30137	0	0	9.9899	39.0039	CUX2;RELN
positive regulation of lipid catabolic process (GO:0050996)	2022-02-01	0.0201544	0.30137	0	0	9.9899	39.0039	AADAC;APOA1
cellular metal ion homeostasis (GO:0006875)	4/104	0.0205565	0.30137	0	0	4.02041	15.6176	RYR2;EDN3;TMPRSS3;ELANE
protein processing (GO:0016485)	4/106	0.0218728	0.30137	0	0	3.94118	15.0652	KLK3;CPXM1;KLK2;MMEL1
ear morphogenesis (GO:0042471)	2023-02-01	0.0219305	0.30137	0	0	9.51371	36.3412	OSR1;USH1C
ERK1 and ERK2 cascade (GO:0070371)	2023-02-01	0.0219305	0.30137	0	0	9.51371	36.3412	APOA1;FGF10
response to copper ion (GO:0046688)	2023-02-01	0.0219305	0.30137	0	0	9.51371	36.3412	MT1G;MT1H
vesicle transport along microtubule (GO:0047496)	2023-02-01	0.0219305	0.30137	0	0	9.51371	36.3412	HAP1;KIF1A
response to calcium ion (GO:0051592)	4/107	0.0225499	0.30137	0	0	3.90271	14.7992	SYT4;RYR2;ADGRV1;SYT9
extracellular matrix assembly (GO:0085029)	2024-02-01	0.0237689	0.30137	0	0	9.08081	33.9566	NTNG1;MFAP4
negative regulation of endopeptidase activity (GO:0010951)	1963-03-01	0.0252289	0.30137	0	0	5.01015	18.4362	SERPIND1;TIMP4;SERPINA5
negative regulation of peptidase activity (GO:0010466)	1963-03-01	0.0252289	0.30137	0	0	5.01015	18.4362	SERPIND1;TIMP4;SERPINA5
acylglycerol homeostasis (GO:0055090)	2025-02-01	0.0256683	0.30137	0	0	8.68555	31.8108	ACSM2A;APOA1
regulation of dopamine secretion (GO:0014059)	2025-02-01	0.0256683	0.30137	0	0	8.68555	31.8108	SYT4;SYT9
negative regulation of sequestering of calcium ion (GO:0051283)	2025-02-01	0.0256683	0.30137	0	0	8.68555	31.8108	RYR2;CCL21
diterpenoid metabolic process (GO:0016101)	1964-03-01	0.0262798	0.30137	0	0	4.92777	17.9319	ADH1B;GPC3;APOA1
positive regulation of filopodium assembly (GO:0051491)	2026-02-01	0.0276272	0.30137	0	0	8.32323	29.8717	TENM2;CCL21
retinoic acid metabolic process (GO:0042573)	2026-02-01	0.0276272	0.30137	0	0	8.32323	29.8717	ADH1C;ADH1B
metanephros development (GO:0001656)	2026-02-01	0.0276272	0.30137	0	0	8.32323	29.8717	OSR1;FGF10
positive regulation of kinase activity (GO:0033674)	4/114	0.0276467	0.30137	0	0	3.65306	13.1081	EPHA5;EPHA7;RELN;CCL21
cell-cell adhesion via plasma-membrane adhesion molecules (GO:0098742)	5/170	0.0282672	0.30137	0	0	3.05128	10.881	NTNG1;LRFN5;TENM2;SLITRK2;MYOT
cellular component disassembly (GO:0022411)	1966-03-01	0.028451	0.30137	0	0	4.77085	16.9822	KLK4;KLK2;ELANE
extracellular matrix disassembly (GO:0022617)	1966-03-01	0.028451	0.30137	0	0	4.77085	16.9822	KLK4;KLK2;ELANE
ion transport (GO:0006811)	4/116	0.029219	0.30137	0	0	3.58746	12.6743	SLC5A8;SLC26A3;TRPM3;SLC5A5
negative regulation of catalytic activity (GO:0043086)	2027-02-01	0.0296442	0.30137	0	0	7.9899	28.1124	NOS1;SERPINA5
calcium-ion regulated exocytosis (GO:0017156)	2027-02-01	0.0296442	0.30137	0	0	7.9899	28.1124	SYT4;SYT9
cellular response to cadmium ion (GO:0071276)	2027-02-01	0.0296442	0.30137	0	0	7.9899	28.1124	MT1G;MT1H
release of sequestered calcium ion into cytosol (GO:0051209)	2027-02-01	0.0296442	0.30137	0	0	7.9899	28.1124	RYR2;CCL21
modulation of excitatory postsynaptic potential (GO:0098815)	2027-02-01	0.0296442	0.30137	0	0	7.9899	28.1124	CUX2;RELN
cation transport (GO:0006812)	5/174	0.0308142	0.30137	0	0	2.97846	10.3644	SLC5A8;KCNA1;TRPM3;SLC6A3;SLC5A5
amide transport (GO:0042886)	2028-02-01	0.0317181	0.30137	0	0	7.68221	26.5103	FOLR3;UPK3A
cellular zinc ion homeostasis (GO:0006882)	2028-02-01	0.0317181	0.30137	0	0	7.68221	26.5103	MT1G;MT1H
positive regulation of synapse assembly (GO:0051965)	2028-02-01	0.0317181	0.30137	0	0	7.68221	26.5103	CUX2;SLITRK2
cellular response to calcium ion (GO:0071277)	1969-03-01	0.031881	0.30137	0	0	4.5533	15.6895	SYT4;ADGRV1;SYT9
positive regulation of MAP kinase activity (GO:0043406)	1969-03-01	0.031881	0.30137	0	0	4.5533	15.6895	EDN3;DIRAS2;ELANE
kidney development (GO:0001822)	1970-03-01	0.0330703	0.30137	0	0	4.48511	15.2903	OSR1;AGTR1;FGF10
glial cell differentiation (GO:0010001)	2029-02-01	0.0338475	0.30137	0	0	7.39731	25.0465	RELN;FGF10
response to cadmium ion (GO:0046686)	2029-02-01	0.0338475	0.30137	0	0	7.39731	25.0465	MT1G;MT1H
response to zinc ion (GO:0010043)	2029-02-01	0.0338475	0.30137	0	0	7.39731	25.0465	MT1G;MT1H
regulation of endopeptidase activity (GO:0052548)	1971-03-01	0.0342825	0.30137	0	0	4.41893	14.9056	SERPIND1;TIMP4;SERPINA5
regulation of catecholamine secretion (GO:0050433)	1930-02-01	0.036031	0.30137	0	0	7.13276	23.7048	SYT4;SYT9
regulation of striated muscle contraction (GO:0006942)	1930-02-01	0.036031	0.30137	0	0	7.13276	23.7048	RYR2;NOS1
positive regulation of small GTPase mediated signal transduction (GO:0051057)	1930-02-01	0.036031	0.30137	0	0	7.13276	23.7048	RELN;FGF10
zinc ion homeostasis (GO:0055069)	1930-02-01	0.036031	0.30137	0	0	7.13276	23.7048	MT1G;MT1H
neurotransmitter transport (GO:0006836)	1973-03-01	0.0367752	0.30137	0	0	4.29224	14.177	SLC5A7;SLC6A15;SLC6A3
synapse organization (GO:0050808)	4/126	0.0378656	0.30137	0	0	3.29174	10.7762	NTNG1;LRFN5;SLITRK2;MYOT
regulation of calcium ion-dependent exocytosis (GO:0017158)	1931-02-01	0.0382674	0.30137	0	0	6.88645	22.4716	SYT4;SYT9
cellular response to cAMP (GO:0071320)	1931-02-01	0.0382674	0.30137	0	0	6.88645	22.4716	SLC26A3;SLC5A5
triglyceride homeostasis (GO:0070328)	1931-02-01	0.0382674	0.30137	0	0	6.88645	22.4716	ACSM2A;APOA1
vitamin transport (GO:0051180)	1931-02-01	0.0382674	0.30137	0	0	6.88645	22.4716	APOA1;FOLR3
negative regulation of chemotaxis (GO:0050922)	1932-02-01	0.0405555	0.30137	0	0	6.65657	21.3349	SEMA3D;ELANE
axonemal dynein complex assembly (GO:0070286)	1932-02-01	0.0405555	0.30137	0	0	6.65657	21.3349	DNAI2;DRC1
regulation of chemotaxis (GO:0050920)	1932-02-01	0.0405555	0.30137	0	0	6.65657	21.3349	CCL21;ELANE
regulation of NMDA receptor activity (GO:2000310)	1932-02-01	0.0405555	0.30137	0	0	6.65657	21.3349	GRIA1;RELN
long-chain fatty acid transport (GO:0015909)	1932-02-01	0.0405555	0.30137	0	0	6.65657	21.3349	FABP4;SPX
cell morphogenesis involved in neuron differentiation (GO:0048667)	1976-03-01	0.0406839	0.30137	0	0	4.11522	13.1766	NTNG1;SLITRK2;SLITRK5
muscle contraction (GO:0006936)	4/129	0.0407164	0.30137	0	0	3.21224	10.2828	MYL7;DES;MYOT;NOS1
primary alcohol metabolic process (GO:0034308)	1933-02-01	0.042894	0.30137	0	0	6.44151	20.2845	ADH1C;ADH1B
axon development (GO:0061564)	1979-03-01	0.0447938	0.30137	0	0	3.95218	12.2742	NTNG1;SLITRK2;SLITRK5
axoneme assembly (GO:0035082)	1934-02-01	0.0452816	0.30137	0	0	6.2399	19.3116	DCX;DRC1
epithelial tube morphogenesis (GO:0060562)	1934-02-01	0.0452816	0.30137	0	0	6.2399	19.3116	RYR2;FGF10
regulation of blood circulation (GO:1903522)	1935-02-01	0.0477172	0.30137	0	0	6.05051	18.4084	DES;AGTR1
regulation of regulated secretory pathway (GO:1903305)	1935-02-01	0.0477172	0.30137	0	0	6.05051	18.4084	SYT4;SYT9
negative regulation of calcium ion transport into cytosol (GO:0010523)	2022-05-01	0.0490145	0.30137	0	0	24.8693	74.997	NOS1
negative regulation of calcium ion-dependent exocytosis (GO:0045955)	2022-05-01	0.0490145	0.30137	0	0	24.8693	74.997	SYT4
pyridine-containing compound metabolic process (GO:0072524)	2022-05-01	0.0490145	0.30137	0	0	24.8693	74.997	AOX1
reelin-mediated signaling pathway (GO:0038026)	2022-05-01	0.0490145	0.30137	0	0	24.8693	74.997	RELN
negative regulation of leukocyte adhesion to vascular endothelial cell (GO:1904995)	2022-05-01	0.0490145	0.30137	0	0	24.8693	74.997	CCL21
camera-type eye photoreceptor cell differentiation (GO:0060219)	2022-05-01	0.0490145	0.30137	0	0	24.8693	74.997	PROM1
cell migration involved in gastrulation (GO:0042074)	2022-05-01	0.0490145	0.30137	0	0	24.8693	74.997	GPC3
negative regulation of response to food (GO:0032096)	2022-05-01	0.0490145	0.30137	0	0	24.8693	74.997	SPX
regulation of guanylate cyclase activity (GO:0031282)	2022-05-01	0.0490145	0.30137	0	0	24.8693	74.997	NOS1
regulation of intestinal lipid absorption (GO:1904729)	2022-05-01	0.0490145	0.30137	0	0	24.8693	74.997	APOA1
ciliary neurotrophic factor-mediated signaling pathway (GO:0070120)	2022-05-01	0.0490145	0.30137	0	0	24.8693	74.997	CNTFR
non-canonical Wnt signaling pathway via MAPK cascade (GO:0038030)	2022-05-01	0.0490145	0.30137	0	0	24.8693	74.997	MYOC
oxaloacetate metabolic process (GO:0006107)	2022-05-01	0.0490145	0.30137	0	0	24.8693	74.997	PCK1
peptidyl-cysteine S-nitrosylation (GO:0018119)	2022-05-01	0.0490145	0.30137	0	0	24.8693	74.997	NOS1
embryonic skeletal joint morphogenesis (GO:0060272)	2022-05-01	0.0490145	0.30137	0	0	24.8693	74.997	OSR1
positive regulation of AMPA receptor activity (GO:2000969)	2022-05-01	0.0490145	0.30137	0	0	24.8693	74.997	RELN
erythrose 4-phosphate/phosphoenolpyruvate family amino acid catabolic process (GO:1902222)	2022-05-01	0.0490145	0.30137	0	0	24.8693	74.997	HGD
establishment of T cell polarity (GO:0001768)	2022-05-01	0.0490145	0.30137	0	0	24.8693	74.997	CCL21
regulation of systemic arterial blood pressure by endothelin (GO:0003100)	2022-05-01	0.0490145	0.30137	0	0	24.8693	74.997	EDN3
glucose import in response to insulin stimulus (GO:0044381)	2022-05-01	0.0490145	0.30137	0	0	24.8693	74.997	TRARG1
glycerol biosynthetic process (GO:0006114)	2022-05-01	0.0490145	0.30137	0	0	24.8693	74.997	PCK1
positive regulation of glycoprotein metabolic process (GO:1903020)	2022-05-01	0.0490145	0.30137	0	0	24.8693	74.997	CCL21
hemoglobin metabolic process (GO:0020027)	2022-05-01	0.0490145	0.30137	0	0	24.8693	74.997	ALAS2
response to prostaglandin (GO:0034694)	2022-05-01	0.0490145	0.30137	0	0	24.8693	74.997	CCL21
positive regulation of mitochondrial depolarization (GO:0051901)	2022-05-01	0.0490145	0.30137	0	0	24.8693	74.997	MYOC
salivary gland development (GO:0007431)	2022-05-01	0.0490145	0.30137	0	0	24.8693	74.997	FGF10
positive regulation of mononuclear cell proliferation (GO:0032946)	2022-05-01	0.0490145	0.30137	0	0	24.8693	74.997	FGF10
short-term memory (GO:0007614)	2022-05-01	0.0490145	0.30137	0	0	24.8693	74.997	CUX2
positive regulation of non-motile cilium assembly (GO:1902857)	2022-05-01	0.0490145	0.30137	0	0	24.8693	74.997	HAP1
L-phenylalanine catabolic process (GO:0006559)	2022-05-01	0.0490145	0.30137	0	0	24.8693	74.997	HGD
positive regulation of phospholipase A2 activity (GO:0032430)	2022-05-01	0.0490145	0.30137	0	0	24.8693	74.997	AGTR1
maintenance of animal organ identity (GO:0048496)	2022-05-01	0.0490145	0.30137	0	0	24.8693	74.997	ADGRV1
tonic smooth muscle contraction (GO:0014820)	2022-05-01	0.0490145	0.30137	0	0	24.8693	74.997	EDN3
metanephric epithelium development (GO:0072207)	2022-05-01	0.0490145	0.30137	0	0	24.8693	74.997	OSR1
metanephric mesenchymal cell differentiation (GO:0072162)	2022-05-01	0.0490145	0.30137	0	0	24.8693	74.997	OSR1
middle ear morphogenesis (GO:0042474)	2022-05-01	0.0490145	0.30137	0	0	24.8693	74.997	OSR1
tryptophan catabolic process to kynurenine (GO:0019441)	2022-05-01	0.0490145	0.30137	0	0	24.8693	74.997	IDO2
regulation of androgen receptor signaling pathway (GO:0060765)	1936-02-01	0.0501995	0.30137	0	0	5.87225	17.5683	KLK3;KLK2
axonal transport (GO:0098930)	1936-02-01	0.0501995	0.30137	0	0	5.87225	17.5683	KIF1A;HAP1
regulation of cardiac muscle contraction (GO:0055117)	1936-02-01	0.0501995	0.30137	0	0	5.87225	17.5683	RYR2;NOS1
positive regulation of bone mineralization (GO:0030501)	1936-02-01	0.0501995	0.30137	0	0	5.87225	17.5683	ADGRV1;OSR1
positive regulation of substrate adhesion-dependent cell spreading (GO:1900026)	1936-02-01	0.0501995	0.30137	0	0	5.87225	17.5683	MYOC;APOA1
neuron projection morphogenesis (GO:0048812)	4/140	0.0521854	0.30137	0	0	2.95078	8.71351	NTNG1;SLITRK2;SLITRK5;MYO16
acyl-CoA metabolic process (GO:0006637)	1937-02-01	0.0527275	0.30137	0	0	5.70418	16.7852	ACSM2A;HMGCS2
anterograde axonal transport (GO:0008089)	1937-02-01	0.0527275	0.30137	0	0	5.70418	16.7852	KIF1A;HAP1
regulation of intracellular steroid hormone receptor signaling pathway (GO:0033143)	1937-02-01	0.0527275	0.30137	0	0	5.70418	16.7852	KLK3;KLK2
axon guidance (GO:0007411)	5/203	0.0535502	0.30137	0	0	2.53846	7.43042	EPHA5;EPHA7;RELN;SEMA3D;GFRA1
negative regulation of defense response (GO:0031348)	1985-03-01	0.0536051	0.30137	0	0	3.66188	10.7151	LRFN5;APOA1;ELANE
regulation of cell communication (GO:0010646)	1938-02-01	0.0552999	0.30137	0	0	5.54545	16.054	RYR2;IGFBPL1
response to cAMP (GO:0051591)	1938-02-01	0.0552999	0.30137	0	0	5.54545	16.054	SLC26A3;SLC5A5
neuron development (GO:0048666)	4/143	0.0555891	0.30137	0	0	2.88665	8.34176	EPHA5;TENM2;MYOC;DCX
nitrogen compound transport (GO:0071705)	4/143	0.0555891	0.30137	0	0	2.88665	8.34176	SLC5A7;SLC6A15;LRP1B;SLC6A3
odontogenesis (GO:0042476)	1939-02-01	0.0579156	0.30137	0	0	5.3953	15.37	ODAM;OSR1
regulation of receptor-mediated endocytosis (GO:0048259)	1939-02-01	0.0579156	0.30137	0	0	5.3953	15.37	CCL21;SNAP91
negative regulation of cellular extravasation (GO:0002692)	2022-06-01	0.0585267	0.30137	0	0	19.8945	56.4659	CCL21
radial glial cell differentiation (GO:0060019)	2022-06-01	0.0585267	0.30137	0	0	19.8945	56.4659	FGF10
regulation of digestive system process (GO:0044058)	2022-06-01	0.0585267	0.30137	0	0	19.8945	56.4659	FGF10
cellular response to magnesium ion (GO:0071286)	2022-06-01	0.0585267	0.30137	0	0	19.8945	56.4659	KCNA1
nephron tubule development (GO:0072080)	2022-06-01	0.0585267	0.30137	0	0	19.8945	56.4659	OSR1
cerebral cortex cell migration (GO:0021795)	2022-06-01	0.0585267	0.30137	0	0	19.8945	56.4659	RELN
cholesterol import (GO:0070508)	2022-06-01	0.0585267	0.30137	0	0	19.8945	56.4659	APOA1
choline transport (GO:0015871)	2022-06-01	0.0585267	0.30137	0	0	19.8945	56.4659	SLC5A7
norepinephrine transport (GO:0015874)	2022-06-01	0.0585267	0.30137	0	0	19.8945	56.4659	SLC6A3
oxygen homeostasis (GO:0032364)	2022-06-01	0.0585267	0.30137	0	0	19.8945	56.4659	ALAS2
regulation of non-motile cilium assembly (GO:1902855)	2022-06-01	0.0585267	0.30137	0	0	19.8945	56.4659	HAP1
embryonic hindlimb morphogenesis (GO:0035116)	2022-06-01	0.0585267	0.30137	0	0	19.8945	56.4659	OSR1
embryonic skeletal joint development (GO:0072498)	2022-06-01	0.0585267	0.30137	0	0	19.8945	56.4659	OSR1
epithelial tube branching involved in lung morphogenesis (GO:0060441)	2022-06-01	0.0585267	0.30137	0	0	19.8945	56.4659	FGF10
equilibrioception (GO:0050957)	2022-06-01	0.0585267	0.30137	0	0	19.8945	56.4659	USH1C
positive regulation of antigen processing and presentation (GO:0002579)	2022-06-01	0.0585267	0.30137	0	0	19.8945	56.4659	CCL21
establishment of lymphocyte polarity (GO:0001767)	2022-06-01	0.0585267	0.30137	0	0	19.8945	56.4659	CCL21
regulation of saliva secretion (GO:0046877)	2022-06-01	0.0585267	0.30137	0	0	19.8945	56.4659	FGF10
positive regulation of dendritic cell antigen processing and presentation (GO:0002606)	2022-06-01	0.0585267	0.30137	0	0	19.8945	56.4659	CCL21
glomerular epithelial cell differentiation (GO:0072311)	2022-06-01	0.0585267	0.30137	0	0	19.8945	56.4659	PROM1
glomerulus vasculature development (GO:0072012)	2022-06-01	0.0585267	0.30137	0	0	19.8945	56.4659	OSR1
regulation of very-low-density lipoprotein particle remodeling (GO:0010901)	2022-06-01	0.0585267	0.30137	0	0	19.8945	56.4659	APOA1
positive regulation of epithelial cell differentiation involved in kidney development (GO:2000698)	2022-06-01	0.0585267	0.30137	0	0	19.8945	56.4659	PROM1
release of sequestered calcium ion into cytosol by sarcoplasmic reticulum (GO:0014808)	2022-06-01	0.0585267	0.30137	0	0	19.8945	56.4659	RYR2
renal filtration cell differentiation (GO:0061318)	2022-06-01	0.0585267	0.30137	0	0	19.8945	56.4659	PROM1
response to gonadotropin (GO:0034698)	2022-06-01	0.0585267	0.30137	0	0	19.8945	56.4659	SLC5A5
hepatocyte differentiation (GO:0070365)	2022-06-01	0.0585267	0.30137	0	0	19.8945	56.4659	PCK1
retinal cone cell development (GO:0046549)	2022-06-01	0.0585267	0.30137	0	0	19.8945	56.4659	USH1C
retinal cone cell differentiation (GO:0042670)	2022-06-01	0.0585267	0.30137	0	0	19.8945	56.4659	USH1C
inner ear auditory receptor cell differentiation (GO:0042491)	2022-06-01	0.0585267	0.30137	0	0	19.8945	56.4659	USH1C
intracellular pH elevation (GO:0051454)	2022-06-01	0.0585267	0.30137	0	0	19.8945	56.4659	SLC26A3
leucine transport (GO:0015820)	2022-06-01	0.0585267	0.30137	0	0	19.8945	56.4659	SLC6A15
sterol import (GO:0035376)	2022-06-01	0.0585267	0.30137	0	0	19.8945	56.4659	APOA1
magnesium ion homeostasis (GO:0010960)	2022-06-01	0.0585267	0.30137	0	0	19.8945	56.4659	KCNA1
mesenchymal cell differentiation involved in kidney development (GO:0072161)	2022-06-01	0.0585267	0.30137	0	0	19.8945	56.4659	OSR1
proline transport (GO:0015824)	2022-06-01	0.0585267	0.30137	0	0	19.8945	56.4659	SLC6A15
pronephros development (GO:0048793)	2022-06-01	0.0585267	0.30137	0	0	19.8945	56.4659	OSR1
regulation of cation channel activity (GO:2001257)	1989-03-01	0.0599063	0.30137	0	0	3.49085	9.82665	GRIA1;RELN;NOS1
positive regulation of cation channel activity (GO:2001259)	1940-02-01	0.0605735	0.30137	0	0	5.25306	14.729	RELN;HAP1
positive regulation of ossification (GO:0045778)	1940-02-01	0.0605735	0.30137	0	0	5.25306	14.729	ADGRV1;OSR1
cellular amino acid catabolic process (GO:0009063)	1990-03-01	0.0615337	0.30137	0	0	3.45055	9.62073	HGD;NOS1;IDO2
positive regulation of hydrolase activity (GO:0051345)	4/149	0.0627473	0.30137	0	0	2.76636	7.65906	CCL21;ODAM;APOA1;RGS8
positive regulation of transport (GO:0051050)	1991-03-01	0.0631816	0.30137	0	0	3.41117	9.42077	CHRM1;GPC3;APOA1
regulation of filopodium assembly (GO:0051489)	1941-02-01	0.0632725	0.30137	0	0	5.1181	14.1275	TENM2;CCL21
positive regulation of biomineral tissue development (GO:0070169)	1941-02-01	0.0632725	0.30137	0	0	5.1181	14.1275	ADGRV1;OSR1
regulation of peptidyl-tyrosine phosphorylation (GO:0050730)	1992-03-01	0.0648498	0.30137	0	0	3.37267	9.22655	EPHA7;RELN;FGF10
calcium ion transmembrane import into cytosol (GO:0097553)	1942-02-01	0.0660116	0.30137	0	0	4.9899	13.5622	RYR2;CCL21
positive regulation of ATPase activity (GO:0032781)	1942-02-01	0.0660116	0.30137	0	0	4.9899	13.5622	RYR2;FGF10
regulation of heart contraction (GO:0008016)	1993-03-01	0.0665382	0.30137	0	0	3.33503	9.03785	RYR2;DES;NOS1
negative regulation of catecholamine secretion (GO:0033604)	2022-07-01	0.0679443	0.30137	0	0	16.5779	44.5791	SYT4
angiotensin-activated signaling pathway (GO:0038166)	2022-07-01	0.0679443	0.30137	0	0	16.5779	44.5791	AGTR1
negative regulation of dendritic cell apoptotic process (GO:2000669)	2022-07-01	0.0679443	0.30137	0	0	16.5779	44.5791	CCL21
negative regulation of digestive system process (GO:0060457)	2022-07-01	0.0679443	0.30137	0	0	16.5779	44.5791	TFF2
arginine catabolic process (GO:0006527)	2022-07-01	0.0679443	0.30137	0	0	16.5779	44.5791	NOS1
negative regulation of heart rate (GO:0010459)	2022-07-01	0.0679443	0.30137	0	0	16.5779	44.5791	SPX
negative regulation of membrane protein ectodomain proteolysis (GO:0051045)	2022-07-01	0.0679443	0.30137	0	0	16.5779	44.5791	TIMP4
catecholamine uptake (GO:0090493)	2022-07-01	0.0679443	0.30137	0	0	16.5779	44.5791	SLC6A3
cellular response to caffeine (GO:0071313)	2022-07-01	0.0679443	0.30137	0	0	16.5779	44.5791	RYR2
cellular response to gonadotropin stimulus (GO:0071371)	2022-07-01	0.0679443	0.30137	0	0	16.5779	44.5791	SLC5A5
complement activation, alternative pathway (GO:0006957)	2022-07-01	0.0679443	0.30137	0	0	16.5779	44.5791	CFD
coronary vasculature development (GO:0060976)	2022-07-01	0.0679443	0.30137	0	0	16.5779	44.5791	GPC3
detection of stimulus involved in sensory perception of pain (GO:0062149)	2022-07-01	0.0679443	0.30137	0	0	16.5779	44.5791	KCNA1
regulation of NAD(P)H oxidase activity (GO:0033860)	2022-07-01	0.0679443	0.30137	0	0	16.5779	44.5791	AGTR1
oxygen transport (GO:0015671)	2022-07-01	0.0679443	0.30137	0	0	16.5779	44.5791	IPCEF1
parallel actin filament bundle assembly (GO:0030046)	2022-07-01	0.0679443	0.30137	0	0	16.5779	44.5791	USH1C
peptide transport (GO:0015833)	2022-07-01	0.0679443	0.30137	0	0	16.5779	44.5791	CLEC4M
dopamine transport (GO:0015872)	2022-07-01	0.0679443	0.30137	0	0	16.5779	44.5791	SLC6A3
photoreceptor cell differentiation (GO:0046530)	2022-07-01	0.0679443	0.30137	0	0	16.5779	44.5791	DCX
exocrine system development (GO:0035272)	2022-07-01	0.0679443	0.30137	0	0	16.5779	44.5791	FGF10
regulation of systemic arterial blood pressure by renin-angiotensin (GO:0003081)	2022-07-01	0.0679443	0.30137	0	0	16.5779	44.5791	AGTR1
gas homeostasis (GO:0033483)	2022-07-01	0.0679443	0.30137	0	0	16.5779	44.5791	ALAS2
release of sequestered calcium ion into cytosol by endoplasmic reticulum (GO:1903514)	2022-07-01	0.0679443	0.30137	0	0	16.5779	44.5791	RYR2
response to alkaloid (GO:0043279)	2022-07-01	0.0679443	0.30137	0	0	16.5779	44.5791	RYR2
positive regulation of gastrulation (GO:2000543)	2022-07-01	0.0679443	0.30137	0	0	16.5779	44.5791	OSR1
response to caffeine (GO:0031000)	2022-07-01	0.0679443	0.30137	0	0	16.5779	44.5791	RYR2
hindlimb morphogenesis (GO:0035137)	2022-07-01	0.0679443	0.30137	0	0	16.5779	44.5791	OSR1
positive regulation of intracellular estrogen receptor signaling pathway (GO:0033148)	2022-07-01	0.0679443	0.30137	0	0	16.5779	44.5791	SRARP
positive regulation of membrane depolarization (GO:1904181)	2022-07-01	0.0679443	0.30137	0	0	16.5779	44.5791	MYOC
synaptic transmission, dopaminergic (GO:0001963)	2022-07-01	0.0679443	0.30137	0	0	16.5779	44.5791	SLC6A3
synaptic vesicle budding from presynaptic endocytic zone membrane (GO:0016185)	2022-07-01	0.0679443	0.30137	0	0	16.5779	44.5791	SNAP91
tachykinin receptor signaling pathway (GO:0007217)	2022-07-01	0.0679443	0.30137	0	0	16.5779	44.5791	TAC1
positive regulation of synaptic transmission, GABAergic (GO:0032230)	2022-07-01	0.0679443	0.30137	0	0	16.5779	44.5791	HAP1
metanephric nephron tubule development (GO:0072234)	2022-07-01	0.0679443	0.30137	0	0	16.5779	44.5791	OSR1
ureter development (GO:0072189)	2022-07-01	0.0679443	0.30137	0	0	16.5779	44.5791	OSR1
white fat cell differentiation (GO:0050872)	2022-07-01	0.0679443	0.30137	0	0	16.5779	44.5791	ADIG
positive regulation of cell-matrix adhesion (GO:0001954)	1944-02-01	0.0716056	0.30137	0	0	4.7518	12.5285	CCL21;MYOC
positive regulation of stress fiber assembly (GO:0051496)	1944-02-01	0.0716056	0.30137	0	0	4.7518	12.5285	MYOC;APOA1
calcium ion homeostasis (GO:0055074)	1997-03-01	0.0734906	0.30137	0	0	3.19246	8.33423	RYR2;EDN3;ELANE
regulation of MAP kinase activity (GO:0043405)	1997-03-01	0.0734906	0.30137	0	0	3.19246	8.33423	EDN3;DIRAS2;ELANE
positive regulation of chemotaxis (GO:0050921)	1945-02-01	0.0744585	0.30137	0	0	4.64106	12.0552	CCL21;EDN3
positive regulation of nervous system development (GO:0051962)	1945-02-01	0.0744585	0.30137	0	0	4.64106	12.0552	CUX2;SLITRK2
zymogen activation (GO:0031638)	1945-02-01	0.0744585	0.30137	0	0	4.64106	12.0552	KLK3;KLK2
negative regulation of appetite (GO:0032099)	2022-08-01	0.0772681	0.30137	0	0	14.2089	36.3815	SPX
adenylate cyclase-inhibiting G protein-coupled acetylcholine receptor signaling pathway (GO:0007197)	2022-08-01	0.0772681	0.30137	0	0	14.2089	36.3815	CHRM1
regulation of ATPase-coupled calcium transmembrane transporter activity (GO:1901894)	2022-08-01	0.0772681	0.30137	0	0	14.2089	36.3815	RYR2
regulation of Cdc42 protein signal transduction (GO:0032489)	2022-08-01	0.0772681	0.30137	0	0	14.2089	36.3815	APOA1
brown fat cell differentiation (GO:0050873)	2022-08-01	0.0772681	0.30137	0	0	14.2089	36.3815	ADIG
cardiac muscle hypertrophy (GO:0003300)	2022-08-01	0.0772681	0.30137	0	0	14.2089	36.3815	RYR2
regulation of dopamine receptor signaling pathway (GO:0060159)	2022-08-01	0.0772681	0.30137	0	0	14.2089	36.3815	RGS8
cellular response to angiotensin (GO:1904385)	2022-08-01	0.0772681	0.30137	0	0	14.2089	36.3815	AGTR1
negative regulation of regulated secretory pathway (GO:1903306)	2022-08-01	0.0772681	0.30137	0	0	14.2089	36.3815	SYT4
cellular response to epinephrine stimulus (GO:0071872)	2022-08-01	0.0772681	0.30137	0	0	14.2089	36.3815	RYR2
cellular response to UV-B (GO:0071493)	2022-08-01	0.0772681	0.30137	0	0	14.2089	36.3815	MFAP4
regulation of intestinal cholesterol absorption (GO:0030300)	2022-08-01	0.0772681	0.30137	0	0	14.2089	36.3815	APOA1
regulation of microvillus organization (GO:0032530)	2022-08-01	0.0772681	0.30137	0	0	14.2089	36.3815	USH1C
peptidyl-tyrosine dephosphorylation involved in inactivation of protein kinase activity (GO:1990264)	2022-08-01	0.0772681	0.30137	0	0	14.2089	36.3815	PTPRQ
dopamine uptake (GO:0090494)	2022-08-01	0.0772681	0.30137	0	0	14.2089	36.3815	SLC6A3
regulation of phospholipase A2 activity (GO:0032429)	2022-08-01	0.0772681	0.30137	0	0	14.2089	36.3815	AGTR1
elastic fiber assembly (GO:0048251)	2022-08-01	0.0772681	0.30137	0	0	14.2089	36.3815	MFAP4
folic acid transport (GO:0015884)	2022-08-01	0.0772681	0.30137	0	0	14.2089	36.3815	FOLR3
positive regulation of defense response to bacterium (GO:1900426)	2022-08-01	0.0772681	0.30137	0	0	14.2089	36.3815	KLK3
positive regulation of dendritic cell chemotaxis (GO:2000510)	2022-08-01	0.0772681	0.30137	0	0	14.2089	36.3815	CCL21
hair cell differentiation (GO:0035315)	2022-08-01	0.0772681	0.30137	0	0	14.2089	36.3815	USH1C
response to epinephrine (GO:0071871)	2022-08-01	0.0772681	0.30137	0	0	14.2089	36.3815	RYR2
positive regulation of intracellular steroid hormone receptor signaling pathway (GO:0033145)	2022-08-01	0.0772681	0.30137	0	0	14.2089	36.3815	SRARP
positive regulation of lipoprotein lipase activity (GO:0051006)	2022-08-01	0.0772681	0.30137	0	0	14.2089	36.3815	APOA1
immunological synapse formation (GO:0001771)	2022-08-01	0.0772681	0.30137	0	0	14.2089	36.3815	CCL21
self proteolysis (GO:0097264)	2022-08-01	0.0772681	0.30137	0	0	14.2089	36.3815	ADGRV1
sequestering of BMP from receptor via BMP binding (GO:0038098)	2022-08-01	0.0772681	0.30137	0	0	14.2089	36.3815	CHRDL1
short-chain fatty acid catabolic process (GO:0019626)	2022-08-01	0.0772681	0.30137	0	0	14.2089	36.3815	PCK1
kidney epithelium development (GO:0072073)	2022-08-01	0.0772681	0.30137	0	0	14.2089	36.3815	OSR1
kidney mesenchyme development (GO:0072074)	2022-08-01	0.0772681	0.30137	0	0	14.2089	36.3815	OSR1
lipid import into cell (GO:0140354)	2022-08-01	0.0772681	0.30137	0	0	14.2089	36.3815	SPX
synaptic vesicle budding (GO:0070142)	2022-08-01	0.0772681	0.30137	0	0	14.2089	36.3815	SNAP91
vascular associated smooth muscle contraction (GO:0014829)	2022-08-01	0.0772681	0.30137	0	0	14.2089	36.3815	EDN3
monoamine transport (GO:0015844)	2022-08-01	0.0772681	0.30137	0	0	14.2089	36.3815	SLC6A3
positive regulation of protein phosphorylation (GO:0001934)	7/371	0.0797709	0.303352	0	0	1.93663	4.89695	GDF10;RELN;CCL21;ODAM;BMP8A;NOS1;FGF10
embryonic heart tube morphogenesis (GO:0003143)	1947-02-01	0.0802709	0.303352	0	0	4.43434	11.185	RYR2;TBX22
positive regulation of pathway-restricted SMAD protein phosphorylation (GO:0010862)	1947-02-01	0.0802709	0.303352	0	0	4.43434	11.185	GDF10;BMP8A
extracellular matrix organization (GO:0030198)	6/300	0.0813773	0.303352	0	0	2.05197	5.14769	VIT;KLK4;DPT;COL9A3;KLK2;ELANE
positive regulation of endocytosis (GO:0045807)	1948-02-01	0.0832284	0.303352	0	0	4.33773	10.7843	CCL21;GPC3
regulation of smooth muscle cell proliferation (GO:0048660)	1949-02-01	0.0862189	0.303352	0	0	4.24522	10.4045	OGN;ELANE
basement membrane assembly (GO:0070831)	2022-09-01	0.0864991	0.303352	0	0	12.4322	30.4292	NTNG1
regulation of cell adhesion molecule production (GO:0060353)	2022-09-01	0.0864991	0.303352	0	0	12.4322	30.4292	APOA1
regulation of dendritic cell antigen processing and presentation (GO:0002604)	2022-09-01	0.0864991	0.303352	0	0	12.4322	30.4292	CCL21
negative regulation of production of molecular mediator of immune response (GO:0002701)	2022-09-01	0.0864991	0.303352	0	0	12.4322	30.4292	APOA1
regulation of glial cell proliferation (GO:0060251)	2022-09-01	0.0864991	0.303352	0	0	12.4322	30.4292	CHRM1
neuronal ion channel clustering (GO:0045161)	2022-09-01	0.0864991	0.303352	0	0	12.4322	30.4292	MYOC
chylomicron remodeling (GO:0034371)	2022-09-01	0.0864991	0.303352	0	0	12.4322	30.4292	APOA1
one-carbon compound transport (GO:0019755)	2022-09-01	0.0864991	0.303352	0	0	12.4322	30.4292	UPK3A
detection of mechanical stimulus involved in sensory perception of sound (GO:0050910)	2022-09-01	0.0864991	0.303352	0	0	12.4322	30.4292	ADGRV1
development of primary female sexual characteristics (GO:0046545)	2022-09-01	0.0864991	0.303352	0	0	12.4322	30.4292	COL9A3
peptidyl-cysteine modification (GO:0018198)	2022-09-01	0.0864991	0.303352	0	0	12.4322	30.4292	NOS1
peripheral nervous system axon ensheathment (GO:0032292)	2022-09-01	0.0864991	0.303352	0	0	12.4322	30.4292	MYOC
embryonic forelimb morphogenesis (GO:0035115)	2022-09-01	0.0864991	0.303352	0	0	12.4322	30.4292	OSR1
epithelial cell apoptotic process (GO:1904019)	2022-09-01	0.0864991	0.303352	0	0	12.4322	30.4292	RYR2
positive regulation of blood pressure (GO:0045777)	2022-09-01	0.0864991	0.303352	0	0	12.4322	30.4292	SPX
positive regulation of blood vessel endothelial cell proliferation involved in sprouting angiogenesis (GO:1903589)	2022-09-01	0.0864991	0.303352	0	0	12.4322	30.4292	AGTR1
response to magnesium ion (GO:0032026)	2022-09-01	0.0864991	0.303352	0	0	12.4322	30.4292	KCNA1
positive regulation of memory T cell differentiation (GO:0043382)	2022-09-01	0.0864991	0.303352	0	0	12.4322	30.4292	PCK1
Schwann cell development (GO:0014044)	2022-09-01	0.0864991	0.303352	0	0	12.4322	30.4292	MYOC
intestinal epithelial cell differentiation (GO:0060575)	2022-09-01	0.0864991	0.303352	0	0	12.4322	30.4292	PYY
ketone body biosynthetic process (GO:0046951)	2022-09-01	0.0864991	0.303352	0	0	12.4322	30.4292	HMGCS2
kynurenine metabolic process (GO:0070189)	2022-09-01	0.0864991	0.303352	0	0	12.4322	30.4292	IDO2
L-phenylalanine metabolic process (GO:0006558)	2022-09-01	0.0864991	0.303352	0	0	12.4322	30.4292	HGD
lipoprotein metabolic process (GO:0042157)	2022-09-01	0.0864991	0.303352	0	0	12.4322	30.4292	APOA1
positive regulation of protein kinase A signaling (GO:0010739)	2022-09-01	0.0864991	0.303352	0	0	12.4322	30.4292	ADGRV1
positive regulation of protein kinase C signaling (GO:0090037)	2022-09-01	0.0864991	0.303352	0	0	12.4322	30.4292	ADGRV1
positive regulation of smooth muscle contraction (GO:0045987)	2022-09-01	0.0864991	0.303352	0	0	12.4322	30.4292	SPX
positive regulation of synapse maturation (GO:0090129)	2022-09-01	0.0864991	0.303352	0	0	12.4322	30.4292	RELN
positive regulation of triglyceride lipase activity (GO:0061365)	2022-09-01	0.0864991	0.303352	0	0	12.4322	30.4292	APOA1
very-low-density lipoprotein particle remodeling (GO:0034372)	2022-09-01	0.0864991	0.303352	0	0	12.4322	30.4292	APOA1
neuron migration (GO:0001764)	1950-02-01	0.0892415	0.307812	0	0	4.15657	10.044	RELN;DCX
positive regulation of protein serine/threonine kinase activity (GO:0071902)	3/106	0.0902475	0.307812	0	0	2.91218	7.00437	EDN3;DIRAS2;ELANE
blood circulation (GO:0008015)	1951-02-01	0.092295	0.307812	0	0	4.07153	9.7015	EDN3;AGTR1
positive regulation of actin filament bundle assembly (GO:0032233)	1951-02-01	0.092295	0.307812	0	0	4.07153	9.7015	MYOC;APOA1
regulation of substrate adhesion-dependent cell spreading (GO:1900024)	1951-02-01	0.092295	0.307812	0	0	4.07153	9.7015	MYOC;APOA1
positive regulation of fat cell differentiation (GO:0045600)	1951-02-01	0.092295	0.307812	0	0	4.07153	9.7015	VSTM2A;ADIG
sensory perception (GO:0007600)	1951-02-01	0.092295	0.307812	0	0	4.07153	9.7015	ADGRV1;USH1C
neuron projection development (GO:0031175)	4/171	0.0928704	0.307812	0	0	2.39924	5.70192	ADGRV1;MYOC;USH1C;MYO16
negative regulation of BMP signaling pathway (GO:0030514)	1952-02-01	0.0953788	0.307812	0	0	3.9899	9.37586	SOST;CHRDL1
ameboidal-type cell migration (GO:0001667)	1952-02-01	0.0953788	0.307812	0	0	3.9899	9.37586	SEMA3D;GPC3
arginine metabolic process (GO:0006525)	2022-10-01	0.0956382	0.307812	0	0	11.0503	25.937	NOS1
negative regulation of heterotypic cell-cell adhesion (GO:0034115)	2022-10-01	0.0956382	0.307812	0	0	11.0503	25.937	APOA1
regulation of cell-cell adhesion involved in gastrulation (GO:0070587)	2022-10-01	0.0956382	0.307812	0	0	11.0503	25.937	APOA1
regulation of cilium movement (GO:0003352)	2022-10-01	0.0956382	0.307812	0	0	11.0503	25.937	DRC1
cell differentiation involved in metanephros development (GO:0072202)	2022-10-01	0.0956382	0.307812	0	0	11.0503	25.937	OSR1
negative regulation of sodium ion transmembrane transport (GO:1902306)	2022-10-01	0.0956382	0.307812	0	0	11.0503	25.937	OSR1
negative regulation of sodium ion transmembrane transporter activity (GO:2000650)	2022-10-01	0.0956382	0.307812	0	0	11.0503	25.937	OSR1
regulation of glycoprotein biosynthetic process (GO:0010559)	2022-10-01	0.0956382	0.307812	0	0	11.0503	25.937	CCL21
cellular response to purine-containing compound (GO:0071415)	2022-10-01	0.0956382	0.307812	0	0	11.0503	25.937	RYR2
chylomicron assembly (GO:0034378)	2022-10-01	0.0956382	0.307812	0	0	11.0503	25.937	APOA1
regulation of leukocyte tethering or rolling (GO:1903236)	2022-10-01	0.0956382	0.307812	0	0	11.0503	25.937	CCL21
regulation of memory T cell differentiation (GO:0043380)	2022-10-01	0.0956382	0.307812	0	0	11.0503	25.937	PCK1
peptidyl-amino acid modification (GO:0018193)	2022-10-01	0.0956382	0.307812	0	0	11.0503	25.937	APOA1
forelimb morphogenesis (GO:0035136)	2022-10-01	0.0956382	0.307812	0	0	11.0503	25.937	OSR1
positive regulation of keratinocyte migration (GO:0051549)	2022-10-01	0.0956382	0.307812	0	0	11.0503	25.937	FGF10
indolalkylamine catabolic process (GO:0046218)	2022-10-01	0.0956382	0.307812	0	0	11.0503	25.937	IDO2
sarcoplasmic reticulum calcium ion transport (GO:0070296)	2022-10-01	0.0956382	0.307812	0	0	11.0503	25.937	RYR2
iron ion transmembrane transport (GO:0034755)	2022-10-01	0.0956382	0.307812	0	0	11.0503	25.937	SCARA5
long-chain fatty acid import into cell (GO:0044539)	2022-10-01	0.0956382	0.307812	0	0	11.0503	25.937	SPX
lung epithelium development (GO:0060428)	2022-10-01	0.0956382	0.307812	0	0	11.0503	25.937	FGF10
UV protection (GO:0009650)	2022-10-01	0.0956382	0.307812	0	0	11.0503	25.937	MFAP4
monocyte activation (GO:0042117)	2022-10-01	0.0956382	0.307812	0	0	11.0503	25.937	MT1G
regulation of Wnt signaling pathway (GO:0030111)	3/111	0.100185	0.313905	0	0	2.77665	6.38835	AMER3;GPC3;SOST
inorganic anion transport (GO:0015698)	1954-02-01	0.101633	0.313905	0	0	3.83605	8.77069	CLCNKA;SLC5A5
striated muscle contraction (GO:0006941)	1954-02-01	0.101633	0.313905	0	0	3.83605	8.77069	RYR2;NOS1
protein oxidation (GO:0018158)	2022-11-01	0.104686	0.313905	0	0	9.94472	22.4431	APOA1
protein polyglutamylation (GO:0018095)	2022-11-01	0.104686	0.313905	0	0	9.94472	22.4431	TTLL6
regulation of biosynthetic process (GO:0009889)	2022-11-01	0.104686	0.313905	0	0	9.94472	22.4431	PCK1
axonal transport of mitochondrion (GO:0019896)	2022-11-01	0.104686	0.313905	0	0	9.94472	22.4431	HAP1
regulation of calcium ion transmembrane transport via high voltage-gated calcium channel (GO:1902514)	2022-11-01	0.104686	0.313905	0	0	9.94472	22.4431	NOS1
regulation of dendritic cell apoptotic process (GO:2000668)	2022-11-01	0.104686	0.313905	0	0	9.94472	22.4431	CCL21
negative regulation of response to cytokine stimulus (GO:0060761)	2022-11-01	0.104686	0.313905	0	0	9.94472	22.4431	APOA1
columnar/cuboidal epithelial cell differentiation (GO:0002065)	2022-11-01	0.104686	0.313905	0	0	9.94472	22.4431	PYY
regulation of mitochondrial depolarization (GO:0051900)	2022-11-01	0.104686	0.313905	0	0	9.94472	22.4431	MYOC
erythrocyte development (GO:0048821)	2022-11-01	0.104686	0.313905	0	0	9.94472	22.4431	ALAS2
regulation of synapse maturation (GO:0090128)	2022-11-01	0.104686	0.313905	0	0	9.94472	22.4431	RELN
response to prostaglandin E (GO:0034695)	2022-11-01	0.104686	0.313905	0	0	9.94472	22.4431	CCL21
positive regulation of keratinocyte proliferation (GO:0010838)	2022-11-01	0.104686	0.313905	0	0	9.94472	22.4431	FGF10
positive regulation of lipid localization (GO:1905954)	2022-11-01	0.104686	0.313905	0	0	9.94472	22.4431	VSTM2A
ketone body metabolic process (GO:1902224)	2022-11-01	0.104686	0.313905	0	0	9.94472	22.4431	HMGCS2
positive regulation of phospholipid transport (GO:2001140)	2022-11-01	0.104686	0.313905	0	0	9.94472	22.4431	APOA1
metanephric mesenchyme development (GO:0072075)	2022-11-01	0.104686	0.313905	0	0	9.94472	22.4431	OSR1
tryptophan catabolic process (GO:0006569)	2022-11-01	0.104686	0.313905	0	0	9.94472	22.4431	IDO2
tryptophan metabolic process (GO:0006568)	2022-11-01	0.104686	0.313905	0	0	9.94472	22.4431	IDO2
V(D)J recombination (GO:0033151)	2022-11-01	0.104686	0.313905	0	0	9.94472	22.4431	RAG2
vasoconstriction (GO:0042310)	2022-11-01	0.104686	0.313905	0	0	9.94472	22.4431	EDN3
monocyte differentiation (GO:0030224)	2022-11-01	0.104686	0.313905	0	0	9.94472	22.4431	MT1G
xenobiotic glucuronidation (GO:0052697)	2022-11-01	0.104686	0.313905	0	0	9.94472	22.4431	UGT2B11
protein kinase C-activating G protein-coupled receptor signaling pathway (GO:0007205)	2022-11-01	0.104686	0.313905	0	0	9.94472	22.4431	CHRM1
regulation of cardiac conduction (GO:1903779)	1955-02-01	0.104802	0.313905	0	0	3.76348	8.48922	RYR2;NOS1
triglyceride metabolic process (GO:0006641)	1955-02-01	0.104802	0.313905	0	0	3.76348	8.48922	LIPF;FABP4
regulated exocytosis (GO:0045055)	4/180	0.106856	0.319294	0	0	2.27551	5.08865	CFD;SYT4;APOA1;SYT9
chemokine-mediated signaling pathway (GO:0070098)	1956-02-01	0.107998	0.321936	0	0	3.6936	8.22065	CCL21;TFF2
regulation of bone mineralization (GO:0030500)	1957-02-01	0.111219	0.322771	0	0	3.62626	7.9642	ADGRV1;OSR1
negative regulation of heart contraction (GO:0045822)	2022-12-01	0.113644	0.322771	0	0	9.0402	19.6596	SPX
negative regulation of leukocyte apoptotic process (GO:2000107)	2022-12-01	0.113644	0.322771	0	0	9.0402	19.6596	CCL21
regulation of keratinocyte migration (GO:0051547)	2022-12-01	0.113644	0.322771	0	0	9.0402	19.6596	FGF10
regulation of muscle system process (GO:0090257)	2022-12-01	0.113644	0.322771	0	0	9.0402	19.6596	KCNA1
peptidyl-methionine modification (GO:0018206)	2022-12-01	0.113644	0.322771	0	0	9.0402	19.6596	APOA1
phasic smooth muscle contraction (GO:0014821)	2022-12-01	0.113644	0.322771	0	0	9.0402	19.6596	EDN3
phospholipid efflux (GO:0033700)	2022-12-01	0.113644	0.322771	0	0	9.0402	19.6596	APOA1
phospholipid homeostasis (GO:0055091)	2022-12-01	0.113644	0.322771	0	0	9.0402	19.6596	APOA1
regulation of pseudopodium assembly (GO:0031272)	2022-12-01	0.113644	0.322771	0	0	9.0402	19.6596	CCL21
regulation of sequestering of calcium ion (GO:0051282)	2022-12-01	0.113644	0.322771	0	0	9.0402	19.6596	RYR2
eye photoreceptor cell differentiation (GO:0001754)	2022-12-01	0.113644	0.322771	0	0	9.0402	19.6596	PROM1
gas transport (GO:0015669)	2022-12-01	0.113644	0.322771	0	0	9.0402	19.6596	IPCEF1
glomerular visceral epithelial cell differentiation (GO:0072112)	2022-12-01	0.113644	0.322771	0	0	9.0402	19.6596	PROM1
regulation of ventricular cardiac muscle cell action potential (GO:0098911)	2022-12-01	0.113644	0.322771	0	0	9.0402	19.6596	RYR2
keratan sulfate catabolic process (GO:0042340)	2022-12-01	0.113644	0.322771	0	0	9.0402	19.6596	OGN
positive regulation of pseudopodium assembly (GO:0031274)	2022-12-01	0.113644	0.322771	0	0	9.0402	19.6596	CCL21
positive regulation of sodium ion transmembrane transport (GO:1902307)	2022-12-01	0.113644	0.322771	0	0	9.0402	19.6596	NOS1
urogenital system development (GO:0001655)	2022-12-01	0.113644	0.322771	0	0	9.0402	19.6596	OSR1
mitochondrion distribution (GO:0048311)	2022-12-01	0.113644	0.322771	0	0	9.0402	19.6596	HAP1
negative regulation of hydrolase activity (GO:0051346)	1958-02-01	0.114465	0.322771	0	0	3.56133	7.71912	NOS1;SERPINA5
cellular iron ion homeostasis (GO:0006879)	1958-02-01	0.114465	0.322771	0	0	3.56133	7.71912	ALAS2;SCARA5
regulation of neurotransmitter receptor activity (GO:0099601)	1958-02-01	0.114465	0.322771	0	0	3.56133	7.71912	GRIA1;RELN
regulation of pathway-restricted SMAD protein phosphorylation (GO:0060393)	1958-02-01	0.114465	0.322771	0	0	3.56133	7.71912	GDF10;BMP8A
negative regulation of response to external stimulus (GO:0032102)	3/118	0.114792	0.322966	0	0	2.60671	5.64257	LRFN5;APOA1;ELANE
cellular response to chemokine (GO:1990869)	1960-02-01	0.121029	0.331288	0	0	3.43817	7.26047	CCL21;TFF2
regulation of GTPase activity (GO:0043087)	4/189	0.121735	0.331288	0	0	2.16382	4.5568	EPHA5;CCL21;ODAM;RGS8
negative regulation of locomotion (GO:0040013)	2013-01-01	0.122513	0.331288	0	0	8.28643	17.3977	ELANE
negative regulation of potassium ion transport (GO:0043267)	2013-01-01	0.122513	0.331288	0	0	8.28643	17.3977	NOS1
detection of calcium ion (GO:0005513)	2013-01-01	0.122513	0.331288	0	0	8.28643	17.3977	RYR2
embryonic hemopoiesis (GO:0035162)	2013-01-01	0.122513	0.331288	0	0	8.28643	17.3977	TPO
positive regulation of calcium ion-dependent exocytosis (GO:0045956)	2013-01-01	0.122513	0.331288	0	0	8.28643	17.3977	SYT4
regulation of tube diameter (GO:0035296)	2013-01-01	0.122513	0.331288	0	0	8.28643	17.3977	AGTR1
glucose import (GO:0046323)	2013-01-01	0.122513	0.331288	0	0	8.28643	17.3977	TRARG1
positive regulation of fatty acid biosynthetic process (GO:0045723)	2013-01-01	0.122513	0.331288	0	0	8.28643	17.3977	APOA1
high-density lipoprotein particle assembly (GO:0034380)	2013-01-01	0.122513	0.331288	0	0	8.28643	17.3977	APOA1
response to UV-B (GO:0010224)	2013-01-01	0.122513	0.331288	0	0	8.28643	17.3977	MFAP4
positive regulation of purine nucleotide biosynthetic process (GO:1900373)	2013-01-01	0.122513	0.331288	0	0	8.28643	17.3977	NOS1
positive regulation of sodium ion transport (GO:0010765)	2013-01-01	0.122513	0.331288	0	0	8.28643	17.3977	NOS1
triglyceride-rich lipoprotein particle remodeling (GO:0034370)	2013-01-01	0.122513	0.331288	0	0	8.28643	17.3977	APOA1
vascular process in circulatory system (GO:0003018)	2013-01-01	0.122513	0.331288	0	0	8.28643	17.3977	AGTR1
myelination in peripheral nervous system (GO:0022011)	2013-01-01	0.122513	0.331288	0	0	8.28643	17.3977	MYOC
negative regulation of adenylate cyclase activity (GO:0007194)	2013-01-01	0.122513	0.331288	0	0	8.28643	17.3977	ADGRV1
epithelium development (GO:0060429)	3/122	0.12348	0.333184	0	0	2.51858	5.26804	OSR1;UPK3A;FGF10
negative regulation of response to stimulus (GO:0048585)	1961-02-01	0.124346	0.334079	0	0	3.37973	7.04569	AMBP;APOA1
iron ion homeostasis (GO:0055072)	1961-02-01	0.124346	0.334079	0	0	3.37973	7.04569	ALAS2;SCARA5
positive regulation of epithelial cell proliferation (GO:0050679)	3/123	0.125689	0.334786	0	0	2.49746	5.1796	ODAM;OSR1;FGF10
cellular protein metabolic process (GO:0044267)	7/417	0.125894	0.334786	0	0	1.71528	3.5546	SERPIND1;SFTPC;GPC3;APOA1;KLK3;CHRDL1;PGA4
amyloid fibril formation (GO:1990000)	1963-02-01	0.131043	0.334786	0	0	3.26859	6.64252	ODAM;APOA1
neuropeptide signaling pathway (GO:0007218)	1963-02-01	0.131043	0.334786	0	0	3.26859	6.64252	PYY;PPY
positive regulation of Ras protein signal transduction (GO:0046579)	1963-02-01	0.131043	0.334786	0	0	3.26859	6.64252	APOA1;FGF10
negative regulation of cyclase activity (GO:0031280)	2014-01-01	0.131294	0.334786	0	0	7.64863	15.5291	ADGRV1
regulation of cell projection organization (GO:0031344)	2014-01-01	0.131294	0.334786	0	0	7.64863	15.5291	NTNG1
cardiac left ventricle morphogenesis (GO:0003214)	2014-01-01	0.131294	0.334786	0	0	7.64863	15.5291	RYR2
regulation of gastrulation (GO:0010470)	2014-01-01	0.131294	0.334786	0	0	7.64863	15.5291	OSR1
neuromuscular process controlling balance (GO:0050885)	2014-01-01	0.131294	0.334786	0	0	7.64863	15.5291	USH1C
regulation of protein kinase C signaling (GO:0090036)	2014-01-01	0.131294	0.334786	0	0	7.64863	15.5291	ADGRV1
positive regulation of brown fat cell differentiation (GO:0090336)	2014-01-01	0.131294	0.334786	0	0	7.64863	15.5291	VSTM2A
positive regulation of cyclase activity (GO:0031281)	2014-01-01	0.131294	0.334786	0	0	7.64863	15.5291	NOS1
genitalia development (GO:0048806)	2014-01-01	0.131294	0.334786	0	0	7.64863	15.5291	FOXF2
response to chemokine (GO:1990868)	2014-01-01	0.131294	0.334786	0	0	7.64863	15.5291	CCL21
positive regulation of glycoprotein biosynthetic process (GO:0010560)	2014-01-01	0.131294	0.334786	0	0	7.64863	15.5291	CCL21
positive regulation of long-term synaptic potentiation (GO:1900273)	2014-01-01	0.131294	0.334786	0	0	7.64863	15.5291	RELN
positive regulation of lymphocyte migration (GO:2000403)	2014-01-01	0.131294	0.334786	0	0	7.64863	15.5291	CCL21
sequestering of extracellular ligand from receptor (GO:0035581)	2014-01-01	0.131294	0.334786	0	0	7.64863	15.5291	CHRDL1
low-density lipoprotein particle remodeling (GO:0034374)	2014-01-01	0.131294	0.334786	0	0	7.64863	15.5291	AGTR1
T cell differentiation in thymus (GO:0033077)	2014-01-01	0.131294	0.334786	0	0	7.64863	15.5291	RAG2
thymus development (GO:0048538)	2014-01-01	0.131294	0.334786	0	0	7.64863	15.5291	FGF10
positive regulation of T cell chemotaxis (GO:0010820)	2014-01-01	0.131294	0.334786	0	0	7.64863	15.5291	CCL21
vasodilation (GO:0042311)	2014-01-01	0.131294	0.334786	0	0	7.64863	15.5291	NOS1
NAD biosynthesis via nicotinamide riboside salvage pathway (GO:0034356)	2014-01-01	0.131294	0.334786	0	0	7.64863	15.5291	SLC5A8
central nervous system development (GO:0007417)	5/268	0.131822	0.33545	0	0	1.90475	3.85959	VIT;EPHA7;RELN;DCX;HAP1
regulation of cell-matrix adhesion (GO:0001952)	1965-02-01	0.137822	0.34098	0	0	3.1645	6.2714	MYOC;CCL21
acetyl-CoA metabolic process (GO:0006084)	2015-01-01	0.139987	0.34098	0	0	7.10194	13.9639	HMGCS2
negative regulation of blood pressure (GO:0045776)	2015-01-01	0.139987	0.34098	0	0	7.10194	13.9639	NOS1
protein trimerization (GO:0070206)	2015-01-01	0.139987	0.34098	0	0	7.10194	13.9639	SCARA5
Arp2/3 complex-mediated actin nucleation (GO:0034314)	2015-01-01	0.139987	0.34098	0	0	7.10194	13.9639	MAGEL2
negative regulation of leukocyte activation (GO:0002695)	2015-01-01	0.139987	0.34098	0	0	7.10194	13.9639	LRFN5
regulation of clathrin-dependent endocytosis (GO:2000369)	2015-01-01	0.139987	0.34098	0	0	7.10194	13.9639	SNAP91
cellular sodium ion homeostasis (GO:0006883)	2015-01-01	0.139987	0.34098	0	0	7.10194	13.9639	TMPRSS3
neurotrophin TRK receptor signaling pathway (GO:0048011)	2015-01-01	0.139987	0.34098	0	0	7.10194	13.9639	HAP1
nitric oxide biosynthetic process (GO:0006809)	2015-01-01	0.139987	0.34098	0	0	7.10194	13.9639	NOS1
regulation of neuron projection arborization (GO:0150011)	2015-01-01	0.139987	0.34098	0	0	7.10194	13.9639	NTNG1
regulation of non-canonical Wnt signaling pathway (GO:2000050)	2015-01-01	0.139987	0.34098	0	0	7.10194	13.9639	GPC3
phosphatidylethanolamine biosynthetic process (GO:0006646)	2015-01-01	0.139987	0.34098	0	0	7.10194	13.9639	ETNPPL
photoreceptor cell development (GO:0042461)	2015-01-01	0.139987	0.34098	0	0	7.10194	13.9639	DCX
regulation of secretion (GO:0051046)	2015-01-01	0.139987	0.34098	0	0	7.10194	13.9639	FGF10
eye photoreceptor cell development (GO:0042462)	2015-01-01	0.139987	0.34098	0	0	7.10194	13.9639	USH1C
regulation of synaptic transmission, GABAergic (GO:0032228)	2015-01-01	0.139987	0.34098	0	0	7.10194	13.9639	HAP1
regulation of T cell chemotaxis (GO:0010819)	2015-01-01	0.139987	0.34098	0	0	7.10194	13.9639	CCL21
response to muscle stretch (GO:0035994)	2015-01-01	0.139987	0.34098	0	0	7.10194	13.9639	RYR2
positive regulation of lyase activity (GO:0051349)	2015-01-01	0.139987	0.34098	0	0	7.10194	13.9639	NOS1
protein homotrimerization (GO:0070207)	2015-01-01	0.139987	0.34098	0	0	7.10194	13.9639	SCARA5
myoblast fusion (GO:0007520)	2015-01-01	0.139987	0.34098	0	0	7.10194	13.9639	NOS1
positive regulation of MAPK cascade (GO:0043410)	5/274	0.140804	0.341316	0	0	1.86169	3.64964	EDN3;CCL21;DIRAS2;ELANE;FGF10
inorganic cation transmembrane transport (GO:0098662)	5/274	0.140804	0.341316	0	0	1.86169	3.64964	SCARA5;SLC6A15;KCNA1;TRPM3;SLC6A3
supramolecular fiber organization (GO:0097435)	6/351	0.140943	0.341316	0	0	1.74406	3.41731	MFAP4;DES;ODAM;DPT;APOA1;COL9A3
transmembrane receptor protein serine/threonine kinase signaling pathway (GO:0007178)	3/133	0.148525	0.349041	0	0	2.30418	4.39407	GDF10;BMP8A;APOA1
negative regulation of epithelial cell differentiation (GO:0030857)	2016-01-01	0.148593	0.349041	0	0	6.62814	12.6368	OSR1
regulation of blood vessel endothelial cell proliferation involved in sprouting angiogenesis (GO:1903587)	2016-01-01	0.148593	0.349041	0	0	6.62814	12.6368	AGTR1
basement membrane organization (GO:0071711)	2016-01-01	0.148593	0.349041	0	0	6.62814	12.6368	NTNG1
negative regulation of lyase activity (GO:0051350)	2016-01-01	0.148593	0.349041	0	0	6.62814	12.6368	ADGRV1
negative regulation of macrophage activation (GO:0043031)	2016-01-01	0.148593	0.349041	0	0	6.62814	12.6368	LRFN5
regulation of hormone secretion (GO:0046883)	2016-01-01	0.148593	0.349041	0	0	6.62814	12.6368	EDN3
nitric oxide metabolic process (GO:0046209)	2016-01-01	0.148593	0.349041	0	0	6.62814	12.6368	NOS1
dendritic cell chemotaxis (GO:0002407)	2016-01-01	0.148593	0.349041	0	0	6.62814	12.6368	CCL21
odontogenesis of dentin-containing tooth (GO:0042475)	2016-01-01	0.148593	0.349041	0	0	6.62814	12.6368	ODAM
porphyrin-containing compound catabolic process (GO:0006787)	2016-01-01	0.148593	0.349041	0	0	6.62814	12.6368	AMBP
eosinophil chemotaxis (GO:0048245)	2016-01-01	0.148593	0.349041	0	0	6.62814	12.6368	CCL21
eosinophil migration (GO:0072677)	2016-01-01	0.148593	0.349041	0	0	6.62814	12.6368	CCL21
glutamine family amino acid catabolic process (GO:0009065)	2016-01-01	0.148593	0.349041	0	0	6.62814	12.6368	NOS1
heme catabolic process (GO:0042167)	2016-01-01	0.148593	0.349041	0	0	6.62814	12.6368	AMBP
protein localization to endoplasmic reticulum (GO:0070972)	2016-01-01	0.148593	0.349041	0	0	6.62814	12.6368	RYR2
cell chemotaxis (GO:0060326)	1969-02-01	0.151599	0.349112	0	0	2.97497	5.61234	CCL21;AGTR1
regulation of inflammatory response (GO:0050727)	4/206	0.152063	0.349112	0	0	1.98	3.72924	LRFN5;AGTR1;APOA1;ELANE
carbohydrate homeostasis (GO:0033500)	1970-02-01	0.155085	0.349112	0	0	2.93108	5.46289	ACSM2A;PCK1
neutrophil chemotaxis (GO:0030593)	1970-02-01	0.155085	0.349112	0	0	2.93108	5.46289	EDN3;CCL21
wound healing (GO:0042060)	1970-02-01	0.155085	0.349112	0	0	2.93108	5.46289	ODAM;FGF10
protein localization to plasma membrane (GO:0072659)	3/136	0.155623	0.349112	0	0	2.25186	4.18918	TRARG1;DPP6;KCNIP4
cellular calcium ion homeostasis (GO:0006874)	3/136	0.155623	0.349112	0	0	2.25186	4.18918	RYR2;EDN3;ELANE
organic substance transport (GO:0071702)	3/136	0.155623	0.349112	0	0	2.25186	4.18918	APOA1;LRP1B;SLC6A3
negative regulation of chemokine production (GO:0032682)	2017-01-01	0.157114	0.349112	0	0	6.21357	11.5	ELANE
negative regulation of cytokine production involved in immune response (GO:0002719)	2017-01-01	0.157114	0.349112	0	0	6.21357	11.5	APOA1
negative regulation of insulin secretion (GO:0046676)	2017-01-01	0.157114	0.349112	0	0	6.21357	11.5	BMP8A
regulation of cardiac muscle contraction by regulation of the release of sequestered calcium ion (GO:0010881)	2017-01-01	0.157114	0.349112	0	0	6.21357	11.5	RYR2
cell communication by electrical coupling involved in cardiac conduction (GO:0086064)	2017-01-01	0.157114	0.349112	0	0	6.21357	11.5	RYR2
establishment of protein localization to endoplasmic reticulum (GO:0072599)	2017-01-01	0.157114	0.349112	0	0	6.21357	11.5	RYR2
positive regulation of dendrite extension (GO:1903861)	2017-01-01	0.157114	0.349112	0	0	6.21357	11.5	SYT4
gliogenesis (GO:0042063)	2017-01-01	0.157114	0.349112	0	0	6.21357	11.5	RELN
response to purine-containing compound (GO:0014074)	2017-01-01	0.157114	0.349112	0	0	6.21357	11.5	RYR2
reverse cholesterol transport (GO:0043691)	2017-01-01	0.157114	0.349112	0	0	6.21357	11.5	APOA1
ruffle organization (GO:0031529)	2017-01-01	0.157114	0.349112	0	0	6.21357	11.5	CCL21
positive regulation of regulated secretory pathway (GO:1903307)	2017-01-01	0.157114	0.349112	0	0	6.21357	11.5	SYT4
mesonephric tubule development (GO:0072164)	2017-01-01	0.157114	0.349112	0	0	6.21357	11.5	OSR1
modified amino acid transport (GO:0072337)	2017-01-01	0.157114	0.349112	0	0	6.21357	11.5	FOLR3
negative regulation of amyloid-beta formation (GO:1902430)	2017-01-01	0.157114	0.349112	0	0	6.21357	11.5	HAP1
cellular response to BMP stimulus (GO:0071773)	1971-02-01	0.158586	0.349112	0	0	2.88845	5.31895	BMP8A;VSTM2A
regulation of G1/S transition of mitotic cell cycle (GO:2000045)	1971-02-01	0.158586	0.349112	0	0	2.88845	5.31895	MYO16;FGF10
nervous system development (GO:0007399)	7/447	0.161923	0.349112	0	0	1.59585	2.90547	CNTFR;RELN;CHRM1;ADGRV1;DCX;GFRA1;HAP1
cell morphogenesis involved in differentiation (GO:0000904)	1972-02-01	0.162103	0.349112	0	0	2.84704	5.18026	NTNG1;RELN
enzyme linked receptor protein signaling pathway (GO:0007167)	3/140	0.165248	0.349112	0	0	2.18567	3.93488	EPHA5;EPHA7;SH2D6
protein localization to cell periphery (GO:1990778)	3/140	0.165248	0.349112	0	0	2.18567	3.93488	TRARG1;DPP6;KCNIP4
negative regulation of biosynthetic process (GO:0009890)	2018-01-01	0.16555	0.349112	0	0	5.84777	10.5171	ASXL3
regulation of brown fat cell differentiation (GO:0090335)	2018-01-01	0.16555	0.349112	0	0	5.84777	10.5171	VSTM2A
negative regulation of interleukin-8 production (GO:0032717)	2018-01-01	0.16555	0.349112	0	0	5.84777	10.5171	ELANE
regulation of dendrite extension (GO:1903859)	2018-01-01	0.16555	0.349112	0	0	5.84777	10.5171	SYT4
negative regulation of peptide hormone secretion (GO:0090278)	2018-01-01	0.16555	0.349112	0	0	5.84777	10.5171	BMP8A
cellular response to alkaloid (GO:0071312)	2018-01-01	0.16555	0.349112	0	0	5.84777	10.5171	RYR2
cellular response to glucocorticoid stimulus (GO:0071385)	2018-01-01	0.16555	0.349112	0	0	5.84777	10.5171	PCK1
negative regulation of Rho protein signal transduction (GO:0035024)	2018-01-01	0.16555	0.349112	0	0	5.84777	10.5171	MYOC
negative regulation of tumor necrosis factor-mediated signaling pathway (GO:0010804)	2018-01-01	0.16555	0.349112	0	0	5.84777	10.5171	APOA1
nitric oxide mediated signal transduction (GO:0007263)	2018-01-01	0.16555	0.349112	0	0	5.84777	10.5171	NOS1
dendritic cell migration (GO:0036336)	2018-01-01	0.16555	0.349112	0	0	5.84777	10.5171	CCL21
outer dynein arm assembly (GO:0036158)	2018-01-01	0.16555	0.349112	0	0	5.84777	10.5171	DNAI2
embryonic digit morphogenesis (GO:0042733)	2018-01-01	0.16555	0.349112	0	0	5.84777	10.5171	OSR1
embryonic heart tube development (GO:0035050)	2018-01-01	0.16555	0.349112	0	0	5.84777	10.5171	RYR2
positive chemotaxis (GO:0050918)	2018-01-01	0.16555	0.349112	0	0	5.84777	10.5171	FGF10
positive regulation of cell adhesion mediated by integrin (GO:0033630)	2018-01-01	0.16555	0.349112	0	0	5.84777	10.5171	CCL21
fluid transport (GO:0042044)	2018-01-01	0.16555	0.349112	0	0	5.84777	10.5171	UPK3A
positive regulation of fatty acid metabolic process (GO:0045923)	2018-01-01	0.16555	0.349112	0	0	5.84777	10.5171	APOA1
high-density lipoprotein particle remodeling (GO:0034375)	2018-01-01	0.16555	0.349112	0	0	5.84777	10.5171	APOA1
hyaluronan catabolic process (GO:0030214)	2018-01-01	0.16555	0.349112	0	0	5.84777	10.5171	STAB2
positive regulation of lymphocyte chemotaxis (GO:0140131)	2018-01-01	0.16555	0.349112	0	0	5.84777	10.5171	CCL21
positive regulation of macrophage derived foam cell differentiation (GO:0010744)	2018-01-01	0.16555	0.349112	0	0	5.84777	10.5171	AGTR1
intermediate filament organization (GO:0045109)	2018-01-01	0.16555	0.349112	0	0	5.84777	10.5171	DES
positive regulation of synaptic transmission, glutamatergic (GO:0051968)	2018-01-01	0.16555	0.349112	0	0	5.84777	10.5171	RELN
triglyceride biosynthetic process (GO:0019432)	2018-01-01	0.16555	0.349112	0	0	5.84777	10.5171	PCK1
microtubule depolymerization (GO:0007019)	2018-01-01	0.16555	0.349112	0	0	5.84777	10.5171	KIF19
ventricular cardiac muscle cell action potential (GO:0086005)	2018-01-01	0.16555	0.349112	0	0	5.84777	10.5171	RYR2
water transport (GO:0006833)	2018-01-01	0.16555	0.349112	0	0	5.84777	10.5171	UPK3A
regulation of actin filament-based process (GO:0032970)	1973-02-01	0.165633	0.349112	0	0	2.8068	5.04657	EPHA5;ODAM
regulation of Rho protein signal transduction (GO:0035023)	1973-02-01	0.165633	0.349112	0	0	2.8068	5.04657	MYOC;APOA1
granulocyte chemotaxis (GO:0071621)	1973-02-01	0.165633	0.349112	0	0	2.8068	5.04657	EDN3;CCL21
positive regulation of synaptic transmission (GO:0050806)	1973-02-01	0.165633	0.349112	0	0	2.8068	5.04657	RELN;HAP1
regulation of stress fiber assembly (GO:0051492)	1974-02-01	0.169177	0.355982	0	0	2.76768	4.91764	MYOC;APOA1
negative regulation of calcium ion transport (GO:0051926)	2019-01-01	0.173902	0.357514	0	0	5.52261	9.66049	NOS1
negative regulation of immune system process (GO:0002683)	2019-01-01	0.173902	0.357514	0	0	5.52261	9.66049	AMBP
cellular glucuronidation (GO:0052695)	2019-01-01	0.173902	0.357514	0	0	5.52261	9.66049	UGT2B11
regulation of epithelial cell differentiation (GO:0030856)	2019-01-01	0.173902	0.357514	0	0	5.52261	9.66049	OSR1
neuromuscular process (GO:0050905)	2019-01-01	0.173902	0.357514	0	0	5.52261	9.66049	KCNA1
regulation of leukocyte chemotaxis (GO:0002688)	2019-01-01	0.173902	0.357514	0	0	5.52261	9.66049	EDN3
regulation of lymphocyte proliferation (GO:0050670)	2019-01-01	0.173902	0.357514	0	0	5.52261	9.66049	FGF10
positive regulation of cilium assembly (GO:0045724)	2019-01-01	0.173902	0.357514	0	0	5.52261	9.66049	HAP1
positive regulation of focal adhesion assembly (GO:0051894)	2019-01-01	0.173902	0.357514	0	0	5.52261	9.66049	MYOC
positive regulation of neutrophil chemotaxis (GO:0090023)	2019-01-01	0.173902	0.357514	0	0	5.52261	9.66049	CCL21
striated muscle cell differentiation (GO:0051146)	2019-01-01	0.173902	0.357514	0	0	5.52261	9.66049	POPDC3
synaptic transmission, cholinergic (GO:0007271)	2019-01-01	0.173902	0.357514	0	0	5.52261	9.66049	SLC5A7
mitochondrion localization (GO:0051646)	2019-01-01	0.173902	0.357514	0	0	5.52261	9.66049	HAP1
negative regulation of amyloid precursor protein catabolic process (GO:1902992)	2019-01-01	0.173902	0.357514	0	0	5.52261	9.66049	HAP1
cellular response to hormone stimulus (GO:0032870)	1976-02-01	0.176302	0.361854	0	0	2.6926	4.67316	SOST;SLC5A5
neutrophil migration (GO:1990266)	1977-02-01	0.179883	0.366097	0	0	2.65657	4.5572	EDN3;CCL21
negative regulation of axon extension involved in axon guidance (GO:0048843)	2020-01-01	0.182171	0.366097	0	0	5.23168	8.90856	SEMA3D
cellular monovalent inorganic cation homeostasis (GO:0030004)	2020-01-01	0.182171	0.366097	0	0	5.23168	8.90856	TMPRSS3
neuromuscular synaptic transmission (GO:0007274)	2020-01-01	0.182171	0.366097	0	0	5.23168	8.90856	SLC5A7
organic cation transport (GO:0015695)	2020-01-01	0.182171	0.366097	0	0	5.23168	8.90856	SLC5A7
regulation of protein kinase A signaling (GO:0010738)	2020-01-01	0.182171	0.366097	0	0	5.23168	8.90856	ADGRV1
regulation of T cell migration (GO:2000404)	2020-01-01	0.182171	0.366097	0	0	5.23168	8.90856	CCL21
gastrulation (GO:0007369)	2020-01-01	0.182171	0.366097	0	0	5.23168	8.90856	GPC3
positive regulation of embryonic development (GO:0040019)	2020-01-01	0.182171	0.366097	0	0	5.23168	8.90856	OSR1
positive regulation of hormone secretion (GO:0046887)	2020-01-01	0.182171	0.366097	0	0	5.23168	8.90856	EDN3
inositol phosphate-mediated signaling (GO:0048016)	2020-01-01	0.182171	0.366097	0	0	5.23168	8.90856	EDN3
positive regulation of peptidyl-lysine acetylation (GO:2000758)	2020-01-01	0.182171	0.366097	0	0	5.23168	8.90856	NOS1
myeloid cell development (GO:0061515)	2020-01-01	0.182171	0.366097	0	0	5.23168	8.90856	ALAS2
positive regulation of cytosolic calcium ion concentration (GO:0007204)	3/147	0.182496	0.366162	0	0	2.07868	3.53589	RYR2;AGTR1;TAC1
regulation of cytosolic calcium ion concentration (GO:0051480)	3/148	0.184999	0.37059	0	0	2.06424	3.48321	RYR2;AGTR1;TAC1
brain development (GO:0007420)	3/150	0.190032	0.371873	0	0	2.03595	3.38082	EPHA7;RELN;HAP1
actin nucleation (GO:0045010)	2021-01-01	0.190358	0.371873	0	0	4.96985	8.24424	MAGEL2
regulation of cardiac muscle contraction by calcium ion signaling (GO:0010882)	2021-01-01	0.190358	0.371873	0	0	4.96985	8.24424	RYR2
negative regulation of ion transmembrane transporter activity (GO:0032413)	2021-01-01	0.190358	0.371873	0	0	4.96985	8.24424	OSR1
calcium ion transport into cytosol (GO:0060402)	2021-01-01	0.190358	0.371873	0	0	4.96985	8.24424	RYR2
calcium-mediated signaling using intracellular calcium source (GO:0035584)	2021-01-01	0.190358	0.371873	0	0	4.96985	8.24424	RYR2
regulation of dendritic spine development (GO:0060998)	2021-01-01	0.190358	0.371873	0	0	4.96985	8.24424	KIF1A
neurotrophin signaling pathway (GO:0038179)	2021-01-01	0.190358	0.371873	0	0	4.96985	8.24424	HAP1
regulation of lipoprotein lipase activity (GO:0051004)	2021-01-01	0.190358	0.371873	0	0	4.96985	8.24424	APOA1
hydrogen peroxide catabolic process (GO:0042744)	2021-01-01	0.190358	0.371873	0	0	4.96985	8.24424	HBG1
positive regulation of lipid storage (GO:0010884)	2021-01-01	0.190358	0.371873	0	0	4.96985	8.24424	VSTM2A
sterol transport (GO:0015918)	2021-01-01	0.190358	0.371873	0	0	4.96985	8.24424	APOA1
myotube differentiation (GO:0014902)	2021-01-01	0.190358	0.371873	0	0	4.96985	8.24424	NOS1
NAD biosynthetic process (GO:0009435)	2021-01-01	0.190358	0.371873	0	0	4.96985	8.24424	SLC5A8
negative regulation of cellular component organization (GO:0051129)	1980-02-01	0.190689	0.371873	0	0	2.554	4.23227	APOA1;SOST
regulation of fat cell differentiation (GO:0045598)	1980-02-01	0.190689	0.371873	0	0	2.554	4.23227	PTPRQ;ADIG
positive regulation of cell adhesion (GO:0045785)	1980-02-01	0.190689	0.371873	0	0	2.554	4.23227	VIT;CCL21
chemical synaptic transmission (GO:0007268)	5/306	0.192839	0.375481	0	0	1.66104	2.73391	GRIA1;SLC5A7;CHRM1;KCNA1;HAP1
phospholipase C-activating G protein-coupled receptor signaling pathway (GO:0007200)	1981-02-01	0.19431	0.377049	0	0	2.52154	4.13105	CHRM1;AGTR1
ephrin receptor signaling pathway (GO:0048013)	1982-02-01	0.19794	0.377049	0	0	2.4899	4.03311	EPHA5;EPHA7
regulation of adenylate cyclase activity (GO:0045761)	2022-01-01	0.198463	0.377049	0	0	4.73295	7.65391	ADGRV1
negative regulation of lipid biosynthetic process (GO:0051055)	2022-01-01	0.198463	0.377049	0	0	4.73295	7.65391	ASXL3
neuronal action potential (GO:0019228)	2022-01-01	0.198463	0.377049	0	0	4.73295	7.65391	KCNA1
regulation of lipid storage (GO:0010883)	2022-01-01	0.198463	0.377049	0	0	4.73295	7.65391	VSTM2A
regulation of membrane protein ectodomain proteolysis (GO:0051043)	2022-01-01	0.198463	0.377049	0	0	4.73295	7.65391	TIMP4
regulation of response to cytokine stimulus (GO:0060759)	2022-01-01	0.198463	0.377049	0	0	4.73295	7.65391	APOA1
exogenous drug catabolic process (GO:0042738)	2022-01-01	0.198463	0.377049	0	0	4.73295	7.65391	NOS1
fatty-acyl-CoA metabolic process (GO:0035337)	2022-01-01	0.198463	0.377049	0	0	4.73295	7.65391	ACSM2A
female gonad development (GO:0008585)	2022-01-01	0.198463	0.377049	0	0	4.73295	7.65391	COL9A3
glutathione derivative biosynthetic process (GO:1901687)	2022-01-01	0.198463	0.377049	0	0	4.73295	7.65391	GSTM5
glutathione derivative metabolic process (GO:1901685)	2022-01-01	0.198463	0.377049	0	0	4.73295	7.65391	GSTM5
positive regulation of granulocyte chemotaxis (GO:0071624)	2022-01-01	0.198463	0.377049	0	0	4.73295	7.65391	CCL21
heme biosynthetic process (GO:0006783)	2022-01-01	0.198463	0.377049	0	0	4.73295	7.65391	ALAS2
positive regulation of neutrophil migration (GO:1902624)	2022-01-01	0.198463	0.377049	0	0	4.73295	7.65391	CCL21
inflammatory response (GO:0006954)	4/230	0.199091	0.37767	0	0	1.76756	2.85283	CCL21;ODAM;AGTR1;TAC1
peptide metabolic process (GO:0006518)	1983-02-01	0.201579	0.381234	0	0	2.45903	3.93833	CPXM1;GSTM5
positive regulation of plasma membrane bounded cell projection assembly (GO:0120034)	1983-02-01	0.201579	0.381234	0	0	2.45903	3.93833	TENM2;CCL21
response to insulin (GO:0032868)	1984-02-01	0.205225	0.383563	0	0	2.42892	3.84656	TRARG1;PCK1
regulation of calcium ion transmembrane transport (GO:1903169)	2023-01-01	0.206487	0.383563	0	0	4.51759	7.12658	NOS1
regulation of cysteine-type endopeptidase activity (GO:2000116)	2023-01-01	0.206487	0.383563	0	0	4.51759	7.12658	EPHA7
negative regulation of smoothened signaling pathway (GO:0045879)	2023-01-01	0.206487	0.383563	0	0	4.51759	7.12658	GPC3
cilium-dependent cell motility (GO:0060285)	2023-01-01	0.206487	0.383563	0	0	4.51759	7.12658	DRC1
cytoskeleton-dependent intracellular transport (GO:0030705)	2023-01-01	0.206487	0.383563	0	0	4.51759	7.12658	KIF1A
drug catabolic process (GO:0042737)	2023-01-01	0.206487	0.383563	0	0	4.51759	7.12658	NOS1
regulation of release of sequestered calcium ion into cytosol by sarcoplasmic reticulum (GO:0010880)	2023-01-01	0.206487	0.383563	0	0	4.51759	7.12658	RYR2
positive regulation of cholesterol efflux (GO:0010875)	2023-01-01	0.206487	0.383563	0	0	4.51759	7.12658	APOA1
positive regulation of histone acetylation (GO:0035066)	2023-01-01	0.206487	0.383563	0	0	4.51759	7.12658	NOS1
hyaluronan metabolic process (GO:0030212)	2023-01-01	0.206487	0.383563	0	0	4.51759	7.12658	STAB2
triglyceride catabolic process (GO:0019433)	2023-01-01	0.206487	0.383563	0	0	4.51759	7.12658	FABP4
cellular response to growth factor stimulus (GO:0071363)	3/158	0.210496	0.387399	0	0	1.93008	3.00762	MT1G;NOS1;VSTM2A
organonitrogen compound biosynthetic process (GO:1901566)	3/158	0.210496	0.387399	0	0	1.93008	3.00762	ALAS2;APOA1;GSTM5
skeletal system development (GO:0001501)	3/158	0.210496	0.387399	0	0	1.93008	3.00762	GDF10;MYOC;PAX1
glucose homeostasis (GO:0042593)	1986-02-01	0.212539	0.387399	0	0	2.37085	3.67157	ACSM2A;PCK1
regulation of axon extension involved in axon guidance (GO:0048841)	2024-01-01	0.214431	0.387399	0	0	4.32095	6.65326	SEMA3D
negative regulation of lipid metabolic process (GO:0045833)	2024-01-01	0.214431	0.387399	0	0	4.32095	6.65326	ASXL3
regulation of cytokine production involved in immune response (GO:0002718)	2024-01-01	0.214431	0.387399	0	0	4.32095	6.65326	APOA1
negative regulation of ossification (GO:0030279)	2024-01-01	0.214431	0.387399	0	0	4.32095	6.65326	SOST
cellular response to catecholamine stimulus (GO:0071870)	2024-01-01	0.214431	0.387399	0	0	4.32095	6.65326	RYR2
negative regulation of stress fiber assembly (GO:0051497)	2024-01-01	0.214431	0.387399	0	0	4.32095	6.65326	MYOC
cholesterol efflux (GO:0033344)	2024-01-01	0.214431	0.387399	0	0	4.32095	6.65326	APOA1
regulation of keratinocyte proliferation (GO:0010837)	2024-01-01	0.214431	0.387399	0	0	4.32095	6.65326	FGF10
peptidyl-glutamic acid modification (GO:0018200)	2024-01-01	0.214431	0.387399	0	0	4.32095	6.65326	TTLL6
DNA packaging (GO:0006323)	2024-01-01	0.214431	0.387399	0	0	4.32095	6.65326	BANF2
porphyrin-containing compound biosynthetic process (GO:0006779)	2024-01-01	0.214431	0.387399	0	0	4.32095	6.65326	ALAS2
positive regulation of cell-substrate junction organization (GO:0150117)	2024-01-01	0.214431	0.387399	0	0	4.32095	6.65326	MYOC
inner ear morphogenesis (GO:0042472)	2024-01-01	0.214431	0.387399	0	0	4.32095	6.65326	USH1C
positive regulation of neuron apoptotic process (GO:0043525)	2024-01-01	0.214431	0.387399	0	0	4.32095	6.65326	EPHA7
positive regulation of phospholipase activity (GO:0010518)	2024-01-01	0.214431	0.387399	0	0	4.32095	6.65326	AGTR1
sodium ion transmembrane transport (GO:0035725)	1987-02-01	0.216205	0.390042	0	0	2.34284	3.58812	SLC6A15;SLC6A3
positive regulation of protein kinase B signaling (GO:0051897)	3/161	0.218294	0.391441	0	0	1.89314	2.8812	MYOC;CCL21;FGF10
sensory perception of mechanical stimulus (GO:0050954)	1988-02-01	0.219878	0.391441	0	0	2.31548	3.50722	ADGRV1;USH1C
positive regulation of neuron projection development (GO:0010976)	1988-02-01	0.219878	0.391441	0	0	2.31548	3.50722	CUX2;RELN
regulation of AMPA receptor activity (GO:2000311)	2025-01-01	0.222296	0.391441	0	0	4.1407	6.22656	RELN
regulation of cardiac muscle cell action potential (GO:0098901)	2025-01-01	0.222296	0.391441	0	0	4.1407	6.22656	RYR2
negative regulation of ion transport (GO:0043271)	2025-01-01	0.222296	0.391441	0	0	4.1407	6.22656	NOS1
cAMP-mediated signaling (GO:0019933)	2025-01-01	0.222296	0.391441	0	0	4.1407	6.22656	EPHA5
regulation of cholesterol transport (GO:0032374)	2025-01-01	0.222296	0.391441	0	0	4.1407	6.22656	APOA1
cellular response to hexose stimulus (GO:0071331)	2025-01-01	0.222296	0.391441	0	0	4.1407	6.22656	PCK1
regulation of heterotypic cell-cell adhesion (GO:0034114)	2025-01-01	0.222296	0.391441	0	0	4.1407	6.22656	APOA1
divalent inorganic cation homeostasis (GO:0072507)	2025-01-01	0.222296	0.391441	0	0	4.1407	6.22656	KCNA1
regulation of neutrophil chemotaxis (GO:0090022)	2025-01-01	0.222296	0.391441	0	0	4.1407	6.22656	CCL21
regulation of ryanodine-sensitive calcium-release channel activity (GO:0060314)	2025-01-01	0.222296	0.391441	0	0	4.1407	6.22656	NOS1
positive regulation of ERBB signaling pathway (GO:1901186)	2025-01-01	0.222296	0.391441	0	0	4.1407	6.22656	HAP1
positive regulation of lipid metabolic process (GO:0045834)	2025-01-01	0.222296	0.391441	0	0	4.1407	6.22656	APOA1
sodium ion homeostasis (GO:0055078)	2025-01-01	0.222296	0.391441	0	0	4.1407	6.22656	TMPRSS3
positive regulation of T cell migration (GO:2000406)	2025-01-01	0.222296	0.391441	0	0	4.1407	6.22656	CCL21
collagen fibril organization (GO:0030199)	1989-02-01	0.223555	0.392554	0	0	2.28875	3.42877	DPT;COL9A3
transforming growth factor beta receptor signaling pathway (GO:0007179)	1989-02-01	0.223555	0.392554	0	0	2.28875	3.42877	GDF10;APOA1
heart development (GO:0007507)	3/164	0.22615	0.396555	0	0	1.85758	2.7614	POPDC3;OSR1;GPC3
anterograde trans-synaptic signaling (GO:0098916)	4/244	0.228334	0.399534	0	0	1.66327	2.45655	GRIA1;CHRM1;KCNA1;HAP1
regulation of neuron projection development (GO:0010975)	3/165	0.228782	0.399534	0	0	1.84602	2.72286	NTNG1;RELN;KIF1A
negative regulation of interleukin-1 beta production (GO:0032691)	2026-01-01	0.230083	0.399534	0	0	3.97487	5.84034	APOA1
clathrin-dependent endocytosis (GO:0072583)	2026-01-01	0.230083	0.399534	0	0	3.97487	5.84034	SNAP91
regulation of synapse organization (GO:0050807)	2026-01-01	0.230083	0.399534	0	0	3.97487	5.84034	SLITRK2
positive regulation of G1/S transition of mitotic cell cycle (GO:1900087)	2026-01-01	0.230083	0.399534	0	0	3.97487	5.84034	FGF10
mononuclear cell differentiation (GO:1903131)	2026-01-01	0.230083	0.399534	0	0	3.97487	5.84034	MT1G
regulation of actin cytoskeleton organization (GO:0032956)	1991-02-01	0.230924	0.399885	0	0	2.23709	3.27883	EPHA5;ODAM
sensory perception of sound (GO:0007605)	1991-02-01	0.230924	0.399885	0	0	2.23709	3.27883	ADGRV1;USH1C
regulation of MAPK cascade (GO:0043408)	3/166	0.231419	0.400188	0	0	1.8346	2.68499	EPHA7;MYOC;FGF10
positive regulation of transmembrane receptor protein serine/threonine kinase signaling pathway (GO:0090100)	1992-02-01	0.234614	0.405155	0	0	2.21212	3.20716	GDF10;BMP8A
acute inflammatory response (GO:0002526)	2027-01-01	0.237792	0.406715	0	0	3.8218	5.48948	ELANE
regulation of cardiac muscle cell contraction (GO:0086004)	2027-01-01	0.237792	0.406715	0	0	3.8218	5.48948	RYR2
negative regulation of plasma membrane bounded cell projection assembly (GO:0120033)	2027-01-01	0.237792	0.406715	0	0	3.8218	5.48948	CCL21
peptide hormone secretion (GO:0030072)	2027-01-01	0.237792	0.406715	0	0	3.8218	5.48948	EDN3
positive regulation of cellular component movement (GO:0051272)	2027-01-01	0.237792	0.406715	0	0	3.8218	5.48948	CCL21
positive regulation of nuclear division (GO:0051785)	2027-01-01	0.237792	0.406715	0	0	3.8218	5.48948	EDN3
negative regulation of actin filament bundle assembly (GO:0032232)	2027-01-01	0.237792	0.406715	0	0	3.8218	5.48948	MYOC
regulation of epithelial cell proliferation (GO:0050678)	1993-02-01	0.238308	0.407043	0	0	2.1877	3.13758	OSR1;FGF10
regulation of kinase activity (GO:0043549)	1994-02-01	0.242005	0.409073	0	0	2.16381	3.07001	EPHA5;EPHA7
regulation of insulin secretion involved in cellular response to glucose stimulus (GO:0061178)	2028-01-01	0.245424	0.409073	0	0	3.68007	5.16963	EPHA5
neutral amino acid transport (GO:0015804)	2028-01-01	0.245424	0.409073	0	0	3.68007	5.16963	SLC6A15
cytosolic calcium ion transport (GO:0060401)	2028-01-01	0.245424	0.409073	0	0	3.68007	5.16963	RYR2
regulation of muscle contraction (GO:0006937)	2028-01-01	0.245424	0.409073	0	0	3.68007	5.16963	KCNA1
regulation of neuron migration (GO:2001222)	2028-01-01	0.245424	0.409073	0	0	3.68007	5.16963	NTNG1
regulation of plasma membrane bounded cell projection organization (GO:0120035)	2028-01-01	0.245424	0.409073	0	0	3.68007	5.16963	NTNG1
regulation of postsynapse organization (GO:0099175)	2028-01-01	0.245424	0.409073	0	0	3.68007	5.16963	KIF1A
regulation of sodium ion transmembrane transport (GO:1902305)	2028-01-01	0.245424	0.409073	0	0	3.68007	5.16963	NOS1
positive regulation of cell communication (GO:0010647)	2028-01-01	0.245424	0.409073	0	0	3.68007	5.16963	EDN3
positive regulation of cytosolic calcium ion concentration involved in phospholipase C-activating G protein-coupled signaling pathway (GO:0051482)	2028-01-01	0.245424	0.409073	0	0	3.68007	5.16963	AGTR1
GPI anchor metabolic process (GO:0006505)	2028-01-01	0.245424	0.409073	0	0	3.68007	5.16963	CWH43
response to ketone (GO:1901654)	2028-01-01	0.245424	0.409073	0	0	3.68007	5.16963	CCL21
keratan sulfate biosynthetic process (GO:0018146)	2028-01-01	0.245424	0.409073	0	0	3.68007	5.16963	OGN
leukocyte cell-cell adhesion (GO:0007159)	2028-01-01	0.245424	0.409073	0	0	3.68007	5.16963	CLEC4M
positive regulation of phosphatidylinositol 3-kinase activity (GO:0043552)	2028-01-01	0.245424	0.409073	0	0	3.68007	5.16963	CCL21
macromolecule catabolic process (GO:0009057)	2028-01-01	0.245424	0.409073	0	0	3.68007	5.16963	ELANE
protein localization to cell surface (GO:0034394)	2028-01-01	0.245424	0.409073	0	0	3.68007	5.16963	FGF10
sensory perception of light stimulus (GO:0050953)	1995-02-01	0.245705	0.409073	0	0	2.14044	3.00437	ADGRV1;USH1C
regulation of canonical Wnt signaling pathway (GO:0060828)	4/253	0.247679	0.411265	0	0	1.60241	2.23636	AMER3;GPC3;SOST;FGF10
positive regulation of phosphorylation (GO:0042327)	4/253	0.247679	0.411265	0	0	1.60241	2.23636	EPHA5;EPHA7;ODAM;FGF10
neuron differentiation (GO:0030182)	3/174	0.252703	0.414783	0	0	1.74806	2.40453	EPHA5;TENM2;IRX6
regulation of calcium ion transmembrane transporter activity (GO:1901019)	2029-01-01	0.252981	0.414783	0	0	3.54846	4.87715	NOS1
regulation of fatty acid biosynthetic process (GO:0042304)	2029-01-01	0.252981	0.414783	0	0	3.54846	4.87715	APOA1
determination of bilateral symmetry (GO:0009855)	2029-01-01	0.252981	0.414783	0	0	3.54846	4.87715	DNAI2
dicarboxylic acid transport (GO:0006835)	2029-01-01	0.252981	0.414783	0	0	3.54846	4.87715	FOLR3
positive regulation of leukocyte migration (GO:0002687)	2029-01-01	0.252981	0.414783	0	0	3.54846	4.87715	EDN3
hydrogen peroxide metabolic process (GO:0042743)	2029-01-01	0.252981	0.414783	0	0	3.54846	4.87715	HBG1
limb development (GO:0060173)	2029-01-01	0.252981	0.414783	0	0	3.54846	4.87715	FGF10
protein maturation (GO:0051604)	1997-02-01	0.25311	0.414783	0	0	2.09516	2.87861	CPXM1;MMEL1
glycosaminoglycan biosynthetic process (GO:0006024)	1997-02-01	0.25311	0.414783	0	0	2.09516	2.87861	OGN;GPC3
negative regulation of interleukin-1 production (GO:0032692)	1930-01-01	0.260462	0.421956	0	0	3.42592	4.60889	APOA1
regulation of long-term synaptic potentiation (GO:1900271)	1930-01-01	0.260462	0.421956	0	0	3.42592	4.60889	RELN
regulation of macrophage activation (GO:0043030)	1930-01-01	0.260462	0.421956	0	0	3.42592	4.60889	LRFN5
regulation of protein localization to membrane (GO:1905475)	1930-01-01	0.260462	0.421956	0	0	3.42592	4.60889	GPC3
estrogen metabolic process (GO:0008210)	1930-01-01	0.260462	0.421956	0	0	3.42592	4.60889	UGT2B11
regulation of vasoconstriction (GO:0019229)	1930-01-01	0.260462	0.421956	0	0	3.42592	4.60889	AGTR1
response to alcohol (GO:0097305)	1930-01-01	0.260462	0.421956	0	0	3.42592	4.60889	CCL21
positive regulation of lipid kinase activity (GO:0090218)	1930-01-01	0.260462	0.421956	0	0	3.42592	4.60889	CCL21
response to UV (GO:0009411)	1999-02-01	0.260521	0.421956	0	0	2.05175	2.75976	MFAP4;ELANE
organic acid transport (GO:0015849)	2/100	0.264227	0.425702	0	0	2.03072	2.70277	SLC6A15;FOLR3
negative regulation of axon extension (GO:0030517)	1931-01-01	0.267868	0.425702	0	0	3.31156	4.36218	SEMA3D
purine nucleoside bisphosphate metabolic process (GO:0034032)	1931-01-01	0.267868	0.425702	0	0	3.31156	4.36218	ACSM2A
aminoglycan catabolic process (GO:0006026)	1931-01-01	0.267868	0.425702	0	0	3.31156	4.36218	GPC3
cardiac muscle cell action potential involved in contraction (GO:0086002)	1931-01-01	0.267868	0.425702	0	0	3.31156	4.36218	RYR2
negative regulation of osteoblast differentiation (GO:0045668)	1931-01-01	0.267868	0.425702	0	0	3.31156	4.36218	GDF10
cellular nitrogen compound biosynthetic process (GO:0044271)	1931-01-01	0.267868	0.425702	0	0	3.31156	4.36218	NOS1
regulation of macrophage derived foam cell differentiation (GO:0010743)	1931-01-01	0.267868	0.425702	0	0	3.31156	4.36218	AGTR1
organelle transport along microtubule (GO:0072384)	1931-01-01	0.267868	0.425702	0	0	3.31156	4.36218	HAP1
phosphatidylethanolamine metabolic process (GO:0046337)	1931-01-01	0.267868	0.425702	0	0	3.31156	4.36218	ETNPPL
embryonic skeletal system morphogenesis (GO:0048704)	1931-01-01	0.267868	0.425702	0	0	3.31156	4.36218	OSR1
ribonucleoside bisphosphate metabolic process (GO:0033875)	1931-01-01	0.267868	0.425702	0	0	3.31156	4.36218	ACSM2A
positive regulation of locomotion (GO:0040017)	1931-01-01	0.267868	0.425702	0	0	3.31156	4.36218	CCL21
positive regulation of Rho protein signal transduction (GO:0035025)	1931-01-01	0.267868	0.425702	0	0	3.31156	4.36218	APOA1
epithelial cell differentiation (GO:0030855)	2/101	0.267934	0.425702	0	0	2.0101	2.64733	PCK1;UPK3A
calcium-mediated signaling (GO:0019722)	2/102	0.27164	0.430379	0	0	1.9899	2.59339	RYR2;AGTR1
negative regulation of cell-matrix adhesion (GO:0001953)	1932-01-01	0.275201	0.430379	0	0	3.20457	4.13471	MYOC
regulation of cell morphogenesis (GO:0022604)	1932-01-01	0.275201	0.430379	0	0	3.20457	4.13471	NTNG1
regulation of dendrite morphogenesis (GO:0048814)	1932-01-01	0.275201	0.430379	0	0	3.20457	4.13471	CUX2
cellular response to glucose stimulus (GO:0071333)	1932-01-01	0.275201	0.430379	0	0	3.20457	4.13471	PCK1
regulation of intracellular estrogen receptor signaling pathway (GO:0033146)	1932-01-01	0.275201	0.430379	0	0	3.20457	4.13471	SRARP
chondrocyte differentiation (GO:0002062)	1932-01-01	0.275201	0.430379	0	0	3.20457	4.13471	OSR1
ERBB2 signaling pathway (GO:0038128)	1932-01-01	0.275201	0.430379	0	0	3.20457	4.13471	MYOC
GPI anchor biosynthetic process (GO:0006506)	1932-01-01	0.275201	0.430379	0	0	3.20457	4.13471	CWH43
positive regulation of immune effector process (GO:0002699)	1932-01-01	0.275201	0.430379	0	0	3.20457	4.13471	PCK1
skeletal muscle organ development (GO:0060538)	1932-01-01	0.275201	0.430379	0	0	3.20457	4.13471	POPDC3
liver development (GO:0001889)	1932-01-01	0.275201	0.430379	0	0	3.20457	4.13471	PCK1
cellular response to organonitrogen compound (GO:0071417)	2/103	0.275346	0.430379	0	0	1.9701	2.54089	SLC26A3;SLC5A5
regulation of insulin secretion (GO:0050796)	2/104	0.279051	0.4349	0	0	1.95068	2.48978	EPHA5;BMP8A
actin filament bundle assembly (GO:0051017)	1933-01-01	0.282461	0.4349	0	0	3.10427	3.92447	USH1C
actin filament bundle organization (GO:0061572)	1933-01-01	0.282461	0.4349	0	0	3.10427	3.92447	USH1C
negative regulation of JNK cascade (GO:0046329)	1933-01-01	0.282461	0.4349	0	0	3.10427	3.92447	AMBP
regulation of cholesterol efflux (GO:0010874)	1933-01-01	0.282461	0.4349	0	0	3.10427	3.92447	APOA1
negative regulation of smooth muscle cell proliferation (GO:0048662)	1933-01-01	0.282461	0.4349	0	0	3.10427	3.92447	OGN
regulation of histone acetylation (GO:0035065)	1933-01-01	0.282461	0.4349	0	0	3.10427	3.92447	NOS1
phosphatidylcholine biosynthetic process (GO:0006656)	1933-01-01	0.282461	0.4349	0	0	3.10427	3.92447	APOA1
positive regulation of cholesterol transport (GO:0032376)	1933-01-01	0.282461	0.4349	0	0	3.10427	3.92447	APOA1
positive regulation of histone modification (GO:0031058)	1933-01-01	0.282461	0.4349	0	0	3.10427	3.92447	NOS1
keratan sulfate metabolic process (GO:0042339)	1933-01-01	0.282461	0.4349	0	0	3.10427	3.92447	OGN
regulation of JNK cascade (GO:0046328)	2/105	0.282755	0.4349	0	0	1.93165	2.44001	AMBP;CCL21
positive regulation of cellular metabolic process (GO:0031325)	2/105	0.282755	0.4349	0	0	1.93165	2.44001	AGTR1;APOA1
cellular response to peptide hormone stimulus (GO:0071375)	2/106	0.286457	0.439562	0	0	1.91298	2.39154	TRARG1;PCK1
regulation of amyloid-beta formation (GO:1902003)	1934-01-01	0.289648	0.439562	0	0	3.01005	3.72972	HAP1
regulation of cell adhesion mediated by integrin (GO:0033628)	1934-01-01	0.289648	0.439562	0	0	3.01005	3.72972	CCL21
cardiac muscle contraction (GO:0060048)	1934-01-01	0.289648	0.439562	0	0	3.01005	3.72972	RYR2
cellular response to vascular endothelial growth factor stimulus (GO:0035924)	1934-01-01	0.289648	0.439562	0	0	3.01005	3.72972	MT1G
phosphatidylinositol 3-kinase signaling (GO:0014065)	1934-01-01	0.289648	0.439562	0	0	3.01005	3.72972	MYO16
positive regulation of epidermal growth factor receptor signaling pathway (GO:0045742)	1934-01-01	0.289648	0.439562	0	0	3.01005	3.72972	HAP1
secondary alcohol biosynthetic process (GO:1902653)	1934-01-01	0.289648	0.439562	0	0	3.01005	3.72972	APOA1
striated muscle tissue development (GO:0014706)	1934-01-01	0.289648	0.439562	0	0	3.01005	3.72972	POPDC3
positive regulation of release of sequestered calcium ion into cytosol (GO:0051281)	1934-01-01	0.289648	0.439562	0	0	3.01005	3.72972	HAP1
ventricular cardiac muscle tissue morphogenesis (GO:0055010)	1934-01-01	0.289648	0.439562	0	0	3.01005	3.72972	RYR2
acylglycerol catabolic process (GO:0046464)	1935-01-01	0.296763	0.442846	0	0	2.92137	3.54894	FABP4
negative regulation of cell cycle G1/S phase transition (GO:1902807)	1935-01-01	0.296763	0.442846	0	0	2.92137	3.54894	MYO16
negative regulation of Ras protein signal transduction (GO:0046580)	1935-01-01	0.296763	0.442846	0	0	2.92137	3.54894	MYOC
cholesterol biosynthetic process (GO:0006695)	1935-01-01	0.296763	0.442846	0	0	2.92137	3.54894	APOA1
peptidyl-tyrosine dephosphorylation (GO:0035335)	1935-01-01	0.296763	0.442846	0	0	2.92137	3.54894	PTPRQ
regulation of phosphatidylinositol 3-kinase activity (GO:0043551)	1935-01-01	0.296763	0.442846	0	0	2.92137	3.54894	CCL21
embryonic skeletal system development (GO:0048706)	1935-01-01	0.296763	0.442846	0	0	2.92137	3.54894	OSR1
positive regulation of cell cycle G1/S phase transition (GO:1902808)	1935-01-01	0.296763	0.442846	0	0	2.92137	3.54894	FGF10
regulation of trans-synaptic signaling (GO:0099177)	1935-01-01	0.296763	0.442846	0	0	2.92137	3.54894	RELN
positive regulation of lipid biosynthetic process (GO:0046889)	1935-01-01	0.296763	0.442846	0	0	2.92137	3.54894	APOA1
positive regulation of lymphocyte activation (GO:0051251)	1935-01-01	0.296763	0.442846	0	0	2.92137	3.54894	FGF10
semaphorin-plexin signaling pathway (GO:0071526)	1935-01-01	0.296763	0.442846	0	0	2.92137	3.54894	SEMA3D
lung development (GO:0030324)	1935-01-01	0.296763	0.442846	0	0	2.92137	3.54894	FGF10
muscle cell differentiation (GO:0042692)	1935-01-01	0.296763	0.442846	0	0	2.92137	3.54894	POPDC3
negative regulation of cell differentiation (GO:0045596)	3/191	0.298722	0.445238	0	0	1.58862	1.91943	GDF10;ADGRV1;OSR1
regulation of protein kinase activity (GO:0045859)	2/110	0.301242	0.448461	0	0	1.84175	2.20981	RELN;CCL21
cyclic-nucleotide-mediated signaling (GO:0019935)	1936-01-01	0.303808	0.449076	0	0	2.83776	3.38079	EPHA5
regulation of ossification (GO:0030278)	1936-01-01	0.303808	0.449076	0	0	2.83776	3.38079	SOST
embryonic limb morphogenesis (GO:0030326)	1936-01-01	0.303808	0.449076	0	0	2.83776	3.38079	OSR1
establishment of protein localization to plasma membrane (GO:0061951)	1936-01-01	0.303808	0.449076	0	0	2.83776	3.38079	TRARG1
regulation of sodium ion transport (GO:0002028)	1936-01-01	0.303808	0.449076	0	0	2.83776	3.38079	NOS1
positive regulation of mitotic nuclear division (GO:0045840)	1936-01-01	0.303808	0.449076	0	0	2.83776	3.38079	EDN3
regulation of cytoskeleton organization (GO:0051493)	2/112	0.308617	0.454556	0	0	1.80808	2.12568	EPHA5;ODAM
protein localization to membrane (GO:0072657)	3/195	0.309639	0.454556	0	0	1.5552	1.82324	TRARG1;DPP6;KCNIP4
negative regulation of G1/S transition of mitotic cell cycle (GO:2000134)	1937-01-01	0.310783	0.454556	0	0	2.75879	3.2241	MYO16
negative regulation of stress-activated MAPK cascade (GO:0032873)	1937-01-01	0.310783	0.454556	0	0	2.75879	3.2241	AMBP
neural crest cell migration (GO:0001755)	1937-01-01	0.310783	0.454556	0	0	2.75879	3.2241	SEMA3D
regulation of intracellular pH (GO:0051453)	1937-01-01	0.310783	0.454556	0	0	2.75879	3.2241	SLC26A3
regulation of protein autophosphorylation (GO:0031952)	1937-01-01	0.310783	0.454556	0	0	2.75879	3.2241	EPHA7
skeletal muscle tissue development (GO:0007519)	1937-01-01	0.310783	0.454556	0	0	2.75879	3.2241	POPDC3
positive regulation of signaling receptor activity (GO:2000273)	1937-01-01	0.310783	0.454556	0	0	2.75879	3.2241	RELN
sulfur compound biosynthetic process (GO:0044272)	2/113	0.312299	0.456241	0	0	1.7917	2.08517	OGN;GSTM5
cellular response to transforming growth factor beta stimulus (GO:0071560)	2/114	0.315977	0.45982	0	0	1.77561	2.04566	GDF10;APOA1
positive regulation of cellular component organization (GO:0051130)	2/114	0.315977	0.45982	0	0	1.77561	2.04566	RELN;GPC3
response to lipid (GO:0033993)	2/114	0.315977	0.45982	0	0	1.77561	2.04566	NOS1;PCK1
actin-myosin filament sliding (GO:0033275)	1938-01-01	0.317687	0.45982	0	0	2.6841	3.07782	DES
sterol biosynthetic process (GO:0016126)	1938-01-01	0.317687	0.45982	0	0	2.6841	3.07782	APOA1
synaptic vesicle endocytosis (GO:0048488)	1938-01-01	0.317687	0.45982	0	0	2.6841	3.07782	SNAP91
positive regulation of signaling (GO:0023056)	1938-01-01	0.317687	0.45982	0	0	2.6841	3.07782	EDN3
muscle filament sliding (GO:0030049)	1938-01-01	0.317687	0.45982	0	0	2.6841	3.07782	DES
calcium ion transport (GO:0006816)	2/115	0.31965	0.461062	0	0	1.75981	2.00712	RYR2;TRPM3
cellular amide metabolic process (GO:0043603)	2/115	0.31965	0.461062	0	0	1.75981	2.00712	ACSM2A;CPXM1
positive regulation of protein metabolic process (GO:0051247)	2/115	0.31965	0.461062	0	0	1.75981	2.00712	AGTR1;GPC3
negative regulation of protein secretion (GO:0050709)	1939-01-01	0.324524	0.465411	0	0	2.61333	2.94103	BMP8A
negative regulation of secretion by cell (GO:1903531)	1939-01-01	0.324524	0.465411	0	0	2.61333	2.94103	SYT4
cellular response to ketone (GO:1901655)	1939-01-01	0.324524	0.465411	0	0	2.61333	2.94103	PCK1
regulation of intracellular transport (GO:0032386)	1939-01-01	0.324524	0.465411	0	0	2.61333	2.94103	HAP1
regulation of protein tyrosine kinase activity (GO:0061097)	1939-01-01	0.324524	0.465411	0	0	2.61333	2.94103	RELN
positive regulation of cell projection organization (GO:0031346)	2/117	0.326982	0.4684	0	0	1.72903	1.9328	CUX2;RELN
generation of neurons (GO:0048699)	3/202	0.328773	0.468675	0	0	1.49996	1.66854	RELN;IRX6;DCX
negative regulation of cell-substrate adhesion (GO:0010812)	1940-01-01	0.331292	0.468675	0	0	2.54619	2.81292	MYOC
bone development (GO:0060348)	1940-01-01	0.331292	0.468675	0	0	2.54619	2.81292	MYOC
digestive tract development (GO:0048565)	1940-01-01	0.331292	0.468675	0	0	2.54619	2.81292	PYY
positive regulation of catalytic activity (GO:0043085)	1940-01-01	0.331292	0.468675	0	0	2.54619	2.81292	APOA1
regulation of sodium ion transmembrane transporter activity (GO:2000649)	1940-01-01	0.331292	0.468675	0	0	2.54619	2.81292	OSR1
fatty acid derivative biosynthetic process (GO:1901570)	1940-01-01	0.331292	0.468675	0	0	2.54619	2.81292	HMGCS2
glycolipid biosynthetic process (GO:0009247)	1940-01-01	0.331292	0.468675	0	0	2.54619	2.81292	CWH43
stem cell differentiation (GO:0048863)	1940-01-01	0.331292	0.468675	0	0	2.54619	2.81292	OSR1
lymphocyte migration (GO:0072676)	1940-01-01	0.331292	0.468675	0	0	2.54619	2.81292	CCL21
sulfur compound catabolic process (GO:0044273)	1940-01-01	0.331292	0.468675	0	0	2.54619	2.81292	OGN
acylglycerol metabolic process (GO:0006639)	1941-01-01	0.337992	0.47334	0	0	2.48241	2.69275	LIPF
negative regulation of cell-cell adhesion (GO:0022408)	1941-01-01	0.337992	0.47334	0	0	2.48241	2.69275	APOA1
positive regulation of cation transmembrane transport (GO:1904064)	1941-01-01	0.337992	0.47334	0	0	2.48241	2.69275	NOS1
gluconeogenesis (GO:0006094)	1941-01-01	0.337992	0.47334	0	0	2.48241	2.69275	PCK1
heart contraction (GO:0060047)	1941-01-01	0.337992	0.47334	0	0	2.48241	2.69275	RYR2
response to growth factor (GO:0070848)	1941-01-01	0.337992	0.47334	0	0	2.48241	2.69275	NOS1
hexose metabolic process (GO:0019318)	1941-01-01	0.337992	0.47334	0	0	2.48241	2.69275	PCK1
T cell differentiation (GO:0030217)	1941-01-01	0.337992	0.47334	0	0	2.48241	2.69275	RAG2
visual system development (GO:0150063)	1941-01-01	0.337992	0.47334	0	0	2.48241	2.69275	CHRDL1
positive regulation of macromolecule metabolic process (GO:0010604)	5/384	0.339448	0.474848	0	0	1.31392	1.4196	CUX2;ODAM;OSR1;VSTM2A;FGF10
regulation of protein kinase B signaling (GO:0051896)	3/207	0.342438	0.47782	0	0	1.46282	1.56766	MYOC;CCL21;FGF10
regulation of chemokine production (GO:0032642)	1942-01-01	0.344626	0.47782	0	0	2.42174	2.57987	ELANE
negative regulation of protein catabolic process (GO:0042177)	1942-01-01	0.344626	0.47782	0	0	2.42174	2.57987	TIMP4
determination of left/right symmetry (GO:0007368)	1942-01-01	0.344626	0.47782	0	0	2.42174	2.57987	DNAI2
regulation of ubiquitin-dependent protein catabolic process (GO:2000058)	1942-01-01	0.344626	0.47782	0	0	2.42174	2.57987	FOXF2
heterophilic cell-cell adhesion via plasma membrane cell adhesion molecules (GO:0007157)	1942-01-01	0.344626	0.47782	0	0	2.42174	2.57987	TENM2
positive regulation of protein tyrosine kinase activity (GO:0061098)	1942-01-01	0.344626	0.47782	0	0	2.42174	2.57987	RELN
monocyte chemotaxis (GO:0002548)	1942-01-01	0.344626	0.47782	0	0	2.42174	2.57987	CCL21
anion transport (GO:0006820)	1943-01-01	0.351193	0.481066	0	0	2.36396	2.47369	SLC26A3
regulation of cell-cell adhesion (GO:0022407)	1943-01-01	0.351193	0.481066	0	0	2.36396	2.47369	EPHA7
regulation of cell-substrate adhesion (GO:0010810)	1943-01-01	0.351193	0.481066	0	0	2.36396	2.47369	VIT
cellular glucose homeostasis (GO:0001678)	1943-01-01	0.351193	0.481066	0	0	2.36396	2.47369	PCK1
negative regulation of proteolysis (GO:0045861)	1943-01-01	0.351193	0.481066	0	0	2.36396	2.47369	TIMP4
development of primary male sexual characteristics (GO:0046546)	1943-01-01	0.351193	0.481066	0	0	2.36396	2.47369	COL9A3
glutathione metabolic process (GO:0006749)	1943-01-01	0.351193	0.481066	0	0	2.36396	2.47369	GSTM5
heart looping (GO:0001947)	1943-01-01	0.351193	0.481066	0	0	2.36396	2.47369	TBX22
spermatid development (GO:0007286)	1943-01-01	0.351193	0.481066	0	0	2.36396	2.47369	PTCHD3
male gonad development (GO:0008584)	1943-01-01	0.351193	0.481066	0	0	2.36396	2.47369	COL9A3
positive regulation of T cell differentiation (GO:0045582)	1943-01-01	0.351193	0.481066	0	0	2.36396	2.47369	PCK1
platelet degranulation (GO:0002576)	2/125	0.356082	0.483623	0	0	1.61592	1.66858	CFD;APOA1
negative regulation of inflammatory response (GO:0050728)	3/212	0.356083	0.483623	0	0	1.42746	1.47399	LRFN5;APOA1;ELANE
branching morphogenesis of an epithelial tube (GO:0048754)	1944-01-01	0.357695	0.483623	0	0	2.30887	2.37369	FGF10
cation transmembrane transport (GO:0098655)	1944-01-01	0.357695	0.483623	0	0	2.30887	2.37369	TRPM3
neurogenesis (GO:0022008)	1944-01-01	0.357695	0.483623	0	0	2.30887	2.37369	HAP1
embryonic organ morphogenesis (GO:0048562)	1944-01-01	0.357695	0.483623	0	0	2.30887	2.37369	RYR2
positive regulation of biosynthetic process (GO:0009891)	1944-01-01	0.357695	0.483623	0	0	2.30887	2.37369	APOA1
hexose biosynthetic process (GO:0019319)	1944-01-01	0.357695	0.483623	0	0	2.30887	2.37369	PCK1
lymphocyte chemotaxis (GO:0048247)	1944-01-01	0.357695	0.483623	0	0	2.30887	2.37369	CCL21
positive regulation of receptor-mediated endocytosis (GO:0048260)	1944-01-01	0.357695	0.483623	0	0	2.30887	2.37369	CCL21
metal ion homeostasis (GO:0055065)	1944-01-01	0.357695	0.483623	0	0	2.30887	2.37369	KCNA1
protein K63-linked ubiquitination (GO:0070534)	1944-01-01	0.357695	0.483623	0	0	2.30887	2.37369	MAGEL2
negative regulation of growth (GO:0045926)	2/126	0.35969	0.485272	0	0	1.6028	1.63888	MT1G;MT1H
circulatory system development (GO:0072359)	2/126	0.35969	0.485272	0	0	1.6028	1.63888	POPDC3;OSR1
negative regulation of multicellular organismal process (GO:0051241)	3/214	0.361532	0.486708	0	0	1.41379	1.4384	APOA1;SPX;SOST
positive regulation of GTPase activity (GO:0043547)	3/214	0.361532	0.486708	0	0	1.41379	1.4384	CCL21;ODAM;RGS8
action potential (GO:0001508)	1945-01-01	0.364132	0.487587	0	0	2.25628	2.27938	KCNA1
regulation of DNA repair (GO:0006282)	1945-01-01	0.364132	0.487587	0	0	2.25628	2.27938	FGF10
neural crest cell development (GO:0014032)	1945-01-01	0.364132	0.487587	0	0	2.25628	2.27938	SEMA3D
chromosome condensation (GO:0030261)	1945-01-01	0.364132	0.487587	0	0	2.25628	2.27938	BANF2
microtubule bundle formation (GO:0001578)	1945-01-01	0.364132	0.487587	0	0	2.25628	2.27938	DCX
plasma membrane bounded cell projection organization (GO:0120036)	2/128	0.366883	0.490746	0	0	1.5772	1.58148	MYOC;CCL21
cellular response to insulin stimulus (GO:0032869)	2/129	0.370468	0.492434	0	0	1.5647	1.55373	TRARG1;PCK1
regulation of cellular protein localization (GO:1903827)	1946-01-01	0.370505	0.492434	0	0	2.20603	2.19034	GPC3
erythrocyte differentiation (GO:0030218)	1946-01-01	0.370505	0.492434	0	0	2.20603	2.19034	ALAS2
establishment of protein localization to extracellular region (GO:0035592)	1946-01-01	0.370505	0.492434	0	0	2.20603	2.19034	PPY
regulation of synaptic transmission, glutamatergic (GO:0051966)	1946-01-01	0.370505	0.492434	0	0	2.20603	2.19034	RELN
positive regulation of smooth muscle cell proliferation (GO:0048661)	1946-01-01	0.370505	0.492434	0	0	2.20603	2.19034	ELANE
positive regulation of canonical Wnt signaling pathway (GO:0090263)	2/130	0.374046	0.496612	0	0	1.5524	1.52659	GPC3;FGF10
determination of heart left/right asymmetry (GO:0061371)	1947-01-01	0.376815	0.498702	0	0	2.15796	2.10618	TBX22
epithelial to mesenchymal transition (GO:0001837)	1947-01-01	0.376815	0.498702	0	0	2.15796	2.10618	FOXF2
positive regulation of neuron death (GO:1901216)	1947-01-01	0.376815	0.498702	0	0	2.15796	2.10618	EPHA7
transmembrane receptor protein tyrosine kinase signaling pathway (GO:0007169)	5/404	0.379068	0.501154	0	0	1.24677	1.20942	EPHA5;EPHA7;HAP1;SH2D6;FGF10
positive regulation of cell motility (GO:2000147)	3/221	0.380544	0.502576	0	0	1.3679	1.3216	MYOC;CCL21;SEMA3D
cognition (GO:0050890)	1948-01-01	0.383061	0.503774	0	0	2.11194	2.02654	CUX2
positive regulation of DNA repair (GO:0045739)	1948-01-01	0.383061	0.503774	0	0	2.11194	2.02654	FGF10
substrate adhesion-dependent cell spreading (GO:0034446)	1948-01-01	0.383061	0.503774	0	0	2.11194	2.02654	NTNG1
myelination (GO:0042552)	1948-01-01	0.383061	0.503774	0	0	2.11194	2.02654	MYOC
regulation of cell motility (GO:2000145)	2/133	0.384727	0.505433	0	0	1.51662	1.44871	CCL21;FGF10
positive regulation of peptidyl-tyrosine phosphorylation (GO:0050731)	2/134	0.38827	0.507113	0	0	1.50505	1.42386	RELN;FGF10
aminoglycan biosynthetic process (GO:0006023)	1949-01-01	0.389246	0.507113	0	0	2.06784	1.9511	GPC3
regulation of cellular localization (GO:0060341)	1949-01-01	0.389246	0.507113	0	0	2.06784	1.9511	EPHA5
regulation of cellular protein metabolic process (GO:0032268)	1949-01-01	0.389246	0.507113	0	0	2.06784	1.9511	AGTR1
positive regulation of actin filament polymerization (GO:0030838)	1949-01-01	0.389246	0.507113	0	0	2.06784	1.9511	CCL21
response to glucose (GO:0009749)	1949-01-01	0.389246	0.507113	0	0	2.06784	1.9511	PCK1
secondary alcohol metabolic process (GO:1902652)	1949-01-01	0.389246	0.507113	0	0	2.06784	1.9511	APOA1
positive regulation of reactive oxygen species metabolic process (GO:2000379)	1949-01-01	0.389246	0.507113	0	0	2.06784	1.9511	AGTR1
amino acid transport (GO:0006865)	1950-01-01	0.395368	0.512954	0	0	2.02554	1.87957	SLC6A15
regulation of complement activation (GO:0030449)	1950-01-01	0.395368	0.512954	0	0	2.02554	1.87957	C6
positive regulation of ion transport (GO:0043270)	1950-01-01	0.395368	0.512954	0	0	2.02554	1.87957	CHRM1
iron ion transport (GO:0006826)	1950-01-01	0.395368	0.512954	0	0	2.02554	1.87957	SCARA5
regulation of epithelial cell migration (GO:0010632)	1951-01-01	0.40143	0.518134	0	0	1.98492	1.81169	FGF10
cholesterol transport (GO:0030301)	1951-01-01	0.40143	0.518134	0	0	1.98492	1.81169	APOA1
regulation of smoothened signaling pathway (GO:0008589)	1951-01-01	0.40143	0.518134	0	0	1.98492	1.81169	GPC3
gonad development (GO:0008406)	1951-01-01	0.40143	0.518134	0	0	1.98492	1.81169	COL9A3
mesenchymal cell differentiation (GO:0048762)	1951-01-01	0.40143	0.518134	0	0	1.98492	1.81169	FOXF2
regulation of cellular component organization (GO:0051128)	2/139	0.405848	0.519453	0	0	1.44975	1.30735	SLITRK2;AGTR1
positive regulation of response to external stimulus (GO:0032103)	2/139	0.405848	0.519453	0	0	1.44975	1.30735	CCL21;AGTR1
cartilage development (GO:0051216)	1952-01-01	0.407431	0.519453	0	0	1.94591	1.7472	OSR1
negative regulation of protein-containing complex assembly (GO:0031333)	1952-01-01	0.407431	0.519453	0	0	1.94591	1.7472	SOST
regulation of exocytosis (GO:0017157)	1952-01-01	0.407431	0.519453	0	0	1.94591	1.7472	HAP1
cilium movement (GO:0003341)	1952-01-01	0.407431	0.519453	0	0	1.94591	1.7472	DNAI2
endocytic recycling (GO:0032456)	1952-01-01	0.407431	0.519453	0	0	1.94591	1.7472	TRARG1
plasma membrane bounded cell projection morphogenesis (GO:0120039)	1952-01-01	0.407431	0.519453	0	0	1.94591	1.7472	MYO16
regulation of release of sequestered calcium ion into cytosol (GO:0051279)	1952-01-01	0.407431	0.519453	0	0	1.94591	1.7472	NOS1
positive regulation of developmental growth (GO:0048639)	1952-01-01	0.407431	0.519453	0	0	1.94591	1.7472	SYT4
response to peptide hormone (GO:0043434)	1952-01-01	0.407431	0.519453	0	0	1.94591	1.7472	PCK1
myeloid cell differentiation (GO:0030099)	1952-01-01	0.407431	0.519453	0	0	1.94591	1.7472	ALAS2
positive regulation of cellular catabolic process (GO:0031331)	2/141	0.412812	0.52489	0	0	1.42875	1.2641	AADAC;APOA1
regulation of immune effector process (GO:0002697)	1953-01-01	0.413372	0.52489	0	0	1.90839	1.68589	C6
heart morphogenesis (GO:0003007)	1953-01-01	0.413372	0.52489	0	0	1.90839	1.68589	RYR2
positive regulation of phagocytosis (GO:0050766)	1953-01-01	0.413372	0.52489	0	0	1.90839	1.68589	APOA1
regulation of focal adhesion assembly (GO:0051893)	1954-01-01	0.419254	0.529139	0	0	1.87229	1.62754	MYOC
regulation of humoral immune response (GO:0002920)	1954-01-01	0.419254	0.529139	0	0	1.87229	1.62754	C6
negative regulation of viral genome replication (GO:0045071)	1954-01-01	0.419254	0.529139	0	0	1.87229	1.62754	BTBD17
regulation of proteasomal protein catabolic process (GO:0061136)	1954-01-01	0.419254	0.529139	0	0	1.87229	1.62754	FOXF2
glycosaminoglycan metabolic process (GO:0030203)	1954-01-01	0.419254	0.529139	0	0	1.87229	1.62754	GPC3
positive regulation of leukocyte chemotaxis (GO:0002690)	1954-01-01	0.419254	0.529139	0	0	1.87229	1.62754	EDN3
monocarboxylic acid metabolic process (GO:0032787)	2/143	0.419736	0.529214	0	0	1.40834	1.22262	ADH1C;ADH1B
pyruvate metabolic process (GO:0006090)	1955-01-01	0.425077	0.533798	0	0	1.83752	1.57197	PCK1
negative regulation of cytokine-mediated signaling pathway (GO:0001960)	1955-01-01	0.425077	0.533798	0	0	1.83752	1.57197	APOA1
interstrand cross-link repair (GO:0036297)	1955-01-01	0.425077	0.533798	0	0	1.83752	1.57197	RAD51AP2
positive regulation of response to DNA damage stimulus (GO:2001022)	1955-01-01	0.425077	0.533798	0	0	1.83752	1.57197	FGF10
regulation of ERK1 and ERK2 cascade (GO:0070372)	3/238	0.426139	0.534595	0	0	1.26785	1.08146	EPHA7;CCL21;FGF10
peptidyl-tyrosine modification (GO:0018212)	1956-01-01	0.430842	0.538875	0	0	1.80402	1.51901	RELN
Rho protein signal transduction (GO:0007266)	1956-01-01	0.430842	0.538875	0	0	1.80402	1.51901	AGTR1
sensory organ development (GO:0007423)	1956-01-01	0.430842	0.538875	0	0	1.80402	1.51901	CHRDL1
carboxylic acid transport (GO:0046942)	1957-01-01	0.436549	0.543148	0	0	1.77172	1.46849	SLC6A15
regulation of mitotic nuclear division (GO:0007088)	1957-01-01	0.436549	0.543148	0	0	1.77172	1.46849	EDN3
dicarboxylic acid metabolic process (GO:0043648)	1957-01-01	0.436549	0.543148	0	0	1.77172	1.46849	PCK1
regulation of reactive oxygen species metabolic process (GO:2000377)	1957-01-01	0.436549	0.543148	0	0	1.77172	1.46849	AGTR1
renal system development (GO:0072001)	1957-01-01	0.436549	0.543148	0	0	1.77172	1.46849	AGTR1
positive regulation of transferase activity (GO:0051347)	2/148	0.436861	0.543148	0	0	1.35976	1.12607	EPHA5;EPHA7
regulation of calcium ion transport (GO:0051924)	1958-01-01	0.4422	0.54653	0	0	1.74054	1.42027	NOS1
regulation of phagocytosis (GO:0050764)	1958-01-01	0.4422	0.54653	0	0	1.74054	1.42027	APOA1
eye development (GO:0001654)	1958-01-01	0.4422	0.54653	0	0	1.74054	1.42027	CHRDL1
fat cell differentiation (GO:0045444)	1958-01-01	0.4422	0.54653	0	0	1.74054	1.42027	ADIG
regulation of tumor necrosis factor-mediated signaling pathway (GO:0010803)	1958-01-01	0.4422	0.54653	0	0	1.74054	1.42027	APOA1
positive regulation of mitotic cell cycle phase transition (GO:1901992)	1958-01-01	0.4422	0.54653	0	0	1.74054	1.42027	FGF10
cellular response to organic cyclic compound (GO:0071407)	2/150	0.443635	0.547762	0	0	1.34125	1.09011	SLC26A3;SLC5A5
positive regulation of DNA-binding transcription factor activity (GO:0051091)	3/246	0.447205	0.551267	0	0	1.22561	0.986292	EPHA5;BEX1;RELN
phospholipid transport (GO:0015914)	1959-01-01	0.447794	0.551267	0	0	1.71045	1.37421	APOA1
regulation of secretion by cell (GO:1903530)	1959-01-01	0.447794	0.551267	0	0	1.71045	1.37421	HAP1
adenylate cyclase-inhibiting G protein-coupled receptor signaling pathway (GO:0007193)	1960-01-01	0.453333	0.556551	0	0	1.68137	1.33018	CHRM1
homophilic cell adhesion via plasma membrane adhesion molecules (GO:0007156)	1960-01-01	0.453333	0.556551	0	0	1.68137	1.33018	MYOT
positive regulation of Wnt signaling pathway (GO:0030177)	2/153	0.453711	0.556551	0	0	1.3144	1.03876	GPC3;FGF10
post-translational protein modification (GO:0043687)	4/345	0.453865	0.556551	0	0	1.16458	0.919968	SERPIND1;GPC3;APOA1;CHRDL1
positive regulation of protein kinase activity (GO:0045860)	2/154	0.457047	0.559335	0	0	1.30569	1.02231	RELN;CCL21
B cell differentiation (GO:0030183)	1961-01-01	0.458816	0.559335	0	0	1.65327	1.28807	RAG2
regulation of endocytosis (GO:0030100)	1961-01-01	0.458816	0.559335	0	0	1.65327	1.28807	GPC3
response to light stimulus (GO:0009416)	1961-01-01	0.458816	0.559335	0	0	1.65327	1.28807	ELANE
positive regulation of interleukin-8 production (GO:0032757)	1961-01-01	0.458816	0.559335	0	0	1.65327	1.28807	ELANE
protein lipidation (GO:0006497)	1961-01-01	0.458816	0.559335	0	0	1.65327	1.28807	CWH43
positive regulation of signal transduction (GO:0009967)	3/252	0.462803	0.563647	0	0	1.19571	0.921236	CUX2;RELN;HAP1
regulation of cell differentiation (GO:0045595)	2/156	0.463683	0.56417	0	0	1.2886	0.990359	EDN3;PTPRQ
glucose metabolic process (GO:0006006)	1962-01-01	0.464244	0.564304	0	0	1.62608	1.24776	PCK1
actin cytoskeleton reorganization (GO:0031532)	1963-01-01	0.469618	0.566984	0	0	1.59977	1.20916	FGF10
COPII vesicle coating (GO:0048208)	1963-01-01	0.469618	0.566984	0	0	1.59977	1.20916	GRIA1
organonitrogen compound catabolic process (GO:1901565)	1963-01-01	0.469618	0.566984	0	0	1.59977	1.20916	ELANE
positive regulation of DNA metabolic process (GO:0051054)	1963-01-01	0.469618	0.566984	0	0	1.59977	1.20916	FGF10
vesicle coating (GO:0006901)	1963-01-01	0.469618	0.566984	0	0	1.59977	1.20916	GRIA1
vesicle targeting, rough ER to cis-Golgi (GO:0048207)	1963-01-01	0.469618	0.566984	0	0	1.59977	1.20916	GRIA1
monocarboxylic acid biosynthetic process (GO:0072330)	1963-01-01	0.469618	0.566984	0	0	1.59977	1.20916	ACSM2A
protein secretion (GO:0009306)	1964-01-01	0.474939	0.571204	0	0	1.5743	1.17218	PPY
plasma membrane organization (GO:0007009)	1964-01-01	0.474939	0.571204	0	0	1.5743	1.17218	FER1L6
lipid homeostasis (GO:0055088)	1964-01-01	0.474939	0.571204	0	0	1.5743	1.17218	APOA1
protein catabolic process (GO:0030163)	1964-01-01	0.474939	0.571204	0	0	1.5743	1.17218	ELANE
positive regulation of cell differentiation (GO:0045597)	3/258	0.47821	0.574586	0	0	1.16721	0.86106	EDN3;AGTR1;ADIG
BMP signaling pathway (GO:0030509)	1965-01-01	0.480206	0.575329	0	0	1.54962	1.13671	BMP8A
G protein-coupled receptor signaling pathway, coupled to cyclic nucleotide second messenger (GO:0007187)	1965-01-01	0.480206	0.575329	0	0	1.54962	1.13671	CHRM1
inorganic anion transmembrane transport (GO:0098661)	1965-01-01	0.480206	0.575329	0	0	1.54962	1.13671	SLC5A5
embryonic organ development (GO:0048568)	1966-01-01	0.485421	0.58102	0	0	1.52571	1.10269	TPO
regulation of epidermal growth factor receptor signaling pathway (GO:0042058)	1967-01-01	0.490584	0.585521	0	0	1.50251	1.07003	HAP1
positive regulation of catabolic process (GO:0009896)	1967-01-01	0.490584	0.585521	0	0	1.50251	1.07003	GPC3
regulation of viral genome replication (GO:0045069)	1967-01-01	0.490584	0.585521	0	0	1.50251	1.07003	BTBD17
regulation of protein phosphorylation (GO:0001932)	3/266	0.498429	0.594317	0	0	1.13125	0.78768	EPHA7;ODAM;FGF10
negative regulation of cellular catabolic process (GO:0031330)	1969-01-01	0.500756	0.59539	0	0	1.45817	1.00853	TIMP4
peptidyl-tyrosine phosphorylation (GO:0018108)	1969-01-01	0.500756	0.59539	0	0	1.45817	1.00853	RELN
positive regulation of protein polymerization (GO:0032273)	1969-01-01	0.500756	0.59539	0	0	1.45817	1.00853	CCL21
cellular protein-containing complex assembly (GO:0034622)	2/168	0.502477	0.59687	0	0	1.19472	0.822213	USH1C;DRC1
negative regulation of viral process (GO:0048525)	1970-01-01	0.505765	0.598111	0	0	1.43697	0.979556	BTBD17
COPII-coated vesicle budding (GO:0090114)	1970-01-01	0.505765	0.598111	0	0	1.43697	0.979556	GRIA1
defense response to Gram-positive bacterium (GO:0050830)	1970-01-01	0.505765	0.598111	0	0	1.43697	0.979556	STAB2
sterol metabolic process (GO:0016125)	1970-01-01	0.505765	0.598111	0	0	1.43697	0.979556	APOA1
positive regulation of cell migration (GO:0030335)	3/269	0.50591	0.598111	0	0	1.11832	0.762016	MYOC;SEMA3D;FGF10
cholesterol homeostasis (GO:0042632)	1971-01-01	0.510725	0.600966	0	0	1.41637	0.951692	APOA1
phosphatidylinositol-mediated signaling (GO:0048015)	1971-01-01	0.510725	0.600966	0	0	1.41637	0.951692	MYO16
fatty acid biosynthetic process (GO:0006633)	1971-01-01	0.510725	0.600966	0	0	1.41637	0.951692	ACSM2A
gland development (GO:0048732)	1971-01-01	0.510725	0.600966	0	0	1.41637	0.951692	FGF10
myeloid leukocyte differentiation (GO:0002573)	1971-01-01	0.510725	0.600966	0	0	1.41637	0.951692	MT1G
positive regulation of ERK1 and ERK2 cascade (GO:0070374)	2/172	0.515003	0.603906	0	0	1.16637	0.773982	CCL21;FGF10
cell junction organization (GO:0034330)	1972-01-01	0.515635	0.603906	0	0	1.39635	0.924879	MYOT
positive regulation of neurogenesis (GO:0050769)	1972-01-01	0.515635	0.603906	0	0	1.39635	0.924879	CUX2
sterol homeostasis (GO:0055092)	1972-01-01	0.515635	0.603906	0	0	1.39635	0.924879	APOA1
positive regulation of secretion by cell (GO:1903532)	1972-01-01	0.515635	0.603906	0	0	1.39635	0.924879	EDN3
regulation of actin filament polymerization (GO:0030833)	1973-01-01	0.520496	0.607326	0	0	1.37688	0.899068	CCL21
defense response to Gram-negative bacterium (GO:0050829)	1973-01-01	0.520496	0.607326	0	0	1.37688	0.899068	ELANE
response to molecule of bacterial origin (GO:0002237)	1973-01-01	0.520496	0.607326	0	0	1.37688	0.899068	NOS1
positive regulation of JNK cascade (GO:0046330)	1973-01-01	0.520496	0.607326	0	0	1.37688	0.899068	CCL21
defense response to bacterium (GO:0042742)	2/176	0.527321	0.613697	0	0	1.13932	0.729106	STAB2;ELANE
negative regulation of transcription by RNA polymerase II (GO:0000122)	7/684	0.529041	0.613697	0	0	1.02449	0.652283	TENM2;CUX2;TBX22;OSR1;FOSB;ZNF536;ELANE
positive regulation of gene expression (GO:0010628)	5/482	0.529925	0.613697	0	0	1.0387	0.659597	CUX2;ODAM;OSR1;VSTM2A;FGF10
fibroblast growth factor receptor signaling pathway (GO:0008543)	1975-01-01	0.530073	0.613697	0	0	1.33954	0.850257	FGF10
positive regulation of immune response (GO:0050778)	1975-01-01	0.530073	0.613697	0	0	1.33954	0.850257	PCK1
positive regulation of lymphocyte proliferation (GO:0050671)	1975-01-01	0.530073	0.613697	0	0	1.33954	0.850257	FGF10
integrin-mediated signaling pathway (GO:0007229)	1975-01-01	0.530073	0.613697	0	0	1.33954	0.850257	APOA1
positive regulation of developmental process (GO:0051094)	2/177	0.530367	0.613697	0	0	1.13276	0.718377	RELN;EDN3
glycerophospholipid biosynthetic process (GO:0046474)	2/177	0.530367	0.613697	0	0	1.13276	0.718377	APOA1;ETNPPL
regulation of BMP signaling pathway (GO:0030510)	1976-01-01	0.53479	0.616535	0	0	1.32161	0.827169	SOST
chloride transport (GO:0006821)	1976-01-01	0.53479	0.616535	0	0	1.32161	0.827169	CLCNKA
establishment of protein localization to organelle (GO:0072594)	1976-01-01	0.53479	0.616535	0	0	1.32161	0.827169	RYR2
water-soluble vitamin metabolic process (GO:0006767)	1976-01-01	0.53479	0.616535	0	0	1.32161	0.827169	AOX1
positive regulation of cellular biosynthetic process (GO:0031328)	2/180	0.539427	0.617936	0	0	1.11349	0.687302	CCL21;APOA1
purine ribonucleotide metabolic process (GO:0009150)	1977-01-01	0.53946	0.617936	0	0	1.30415	0.804905	ACSM2A
cellular response to UV (GO:0034644)	1977-01-01	0.53946	0.617936	0	0	1.30415	0.804905	MFAP4
cholesterol metabolic process (GO:0008203)	1977-01-01	0.53946	0.617936	0	0	1.30415	0.804905	APOA1
phosphatidylcholine metabolic process (GO:0046470)	1977-01-01	0.53946	0.617936	0	0	1.30415	0.804905	APOA1
positive regulation of endothelial cell proliferation (GO:0001938)	1977-01-01	0.53946	0.617936	0	0	1.30415	0.804905	AGTR1
positive regulation of phosphatidylinositol 3-kinase signaling (GO:0014068)	1977-01-01	0.53946	0.617936	0	0	1.30415	0.804905	MYOC
negative regulation of blood vessel morphogenesis (GO:2000181)	1978-01-01	0.544083	0.622662	0	0	1.28715	0.783428	KLK3
negative regulation of cytokine production (GO:0001818)	2/182	0.545399	0.623598	0	0	1.10101	0.667473	APOA1;ELANE
recombinational repair (GO:0000725)	1979-01-01	0.54866	0.626754	0	0	1.27058	0.762701	RAD51AP2
negative regulation of cellular response to growth factor stimulus (GO:0090288)	1980-01-01	0.553192	0.629633	0	0	1.25444	0.74269	SOST
glycerophospholipid metabolic process (GO:0006650)	1980-01-01	0.553192	0.629633	0	0	1.25444	0.74269	APOA1
response to interferon-gamma (GO:0034341)	1980-01-01	0.553192	0.629633	0	0	1.25444	0.74269	CCL21
lipid biosynthetic process (GO:0008610)	1980-01-01	0.553192	0.629633	0	0	1.25444	0.74269	ACSM2A
regulation of interleukin-8 production (GO:0032677)	1981-01-01	0.557678	0.634162	0	0	1.23869	0.723365	ELANE
positive regulation of cytoskeleton organization (GO:0051495)	1982-01-01	0.562119	0.638632	0	0	1.22334	0.704695	CCL21
regulation of defense response (GO:0031347)	1983-01-01	0.566516	0.64188	0	0	1.20836	0.686651	AGTR1
regulation of interleukin-1 beta production (GO:0032651)	1983-01-01	0.566516	0.64188	0	0	1.20836	0.686651	APOA1
regulation of osteoblast differentiation (GO:0045667)	1983-01-01	0.566516	0.64188	0	0	1.20836	0.686651	GDF10
lymphocyte differentiation (GO:0030098)	1984-01-01	0.570869	0.645644	0	0	1.19374	0.669206	RAG2
vascular transport (GO:0010232)	1984-01-01	0.570869	0.645644	0	0	1.19374	0.669206	SLC5A5
B cell activation (GO:0042113)	1985-01-01	0.575178	0.649344	0	0	1.17947	0.652336	RAG2
positive regulation of protein catabolic process (GO:0045732)	1985-01-01	0.575178	0.649344	0	0	1.17947	0.652336	GPC3
negative regulation of cellular amide metabolic process (GO:0034249)	1986-01-01	0.579444	0.65181	0	0	1.16553	0.636015	HAP1
regulation of Ras protein signal transduction (GO:0046578)	1986-01-01	0.579444	0.65181	0	0	1.16553	0.636015	FGF10
response to interleukin-1 (GO:0070555)	1986-01-01	0.579444	0.65181	0	0	1.16553	0.636015	CCL21
transport across blood-brain barrier (GO:0150104)	1986-01-01	0.579444	0.65181	0	0	1.16553	0.636015	SLC5A5
negative regulation of angiogenesis (GO:0016525)	1987-01-01	0.583668	0.65532	0	0	1.15192	0.620221	KLK3
calcium ion transmembrane transport (GO:0070588)	1987-01-01	0.583668	0.65532	0	0	1.15192	0.620221	TRPM3
innate immune response (GO:0045087)	3/302	0.584135	0.65532	0	0	0.993209	0.533973	CFD;MFAP4;MASP1
regulation of cell migration (GO:0030334)	4/408	0.585161	0.655884	0	0	0.979794	0.52504	NTNG1;MYOC;SEMA3D;FGF10
MAPK cascade (GO:0000165)	3/303	0.586381	0.656662	0	0	0.989848	0.528367	APOA1;GFRA1;FGF10
retrograde transport, endosome to Golgi (GO:0042147)	1988-01-01	0.587849	0.657132	0	0	1.13862	0.604933	MAGEL2
metal ion transport (GO:0030001)	1988-01-01	0.587849	0.657132	0	0	1.13862	0.604933	RYR2
regulation of signal transduction (GO:0009966)	2/198	0.591225	0.659992	0	0	1.01031	0.530976	IGFBPL1;RGS8
regulation of cysteine-type endopeptidase activity involved in apoptotic process (GO:0043281)	1989-01-01	0.591989	0.659992	0	0	1.12563	0.59013	EPHA7
positive regulation of inflammatory response (GO:0050729)	1989-01-01	0.591989	0.659992	0	0	1.12563	0.59013	AGTR1
negative regulation of protein kinase activity (GO:0006469)	1990-01-01	0.596088	0.663969	0	0	1.11292	0.575791	PTPRQ
positive regulation of supramolecular fiber organization (GO:1902905)	1991-01-01	0.600145	0.667895	0	0	1.1005	0.561899	CCL21
negative regulation of mitotic cell cycle phase transition (GO:1901991)	1992-01-01	0.604162	0.669983	0	0	1.08835	0.548436	MYO16
cellular response to fibroblast growth factor stimulus (GO:0044344)	1992-01-01	0.604162	0.669983	0	0	1.08835	0.548436	FGF10
regulation of lipid metabolic process (GO:0019216)	1992-01-01	0.604162	0.669983	0	0	1.08835	0.548436	PCK1
T cell activation (GO:0042110)	1992-01-01	0.604162	0.669983	0	0	1.08835	0.548436	CCL21
positive regulation of peptidyl-serine phosphorylation (GO:0033138)	1993-01-01	0.608138	0.6732	0	0	1.07647	0.535385	NOS1
visual perception (GO:0007601)	1993-01-01	0.608138	0.6732	0	0	1.07647	0.535385	ADGRV1
positive regulation of epithelial cell migration (GO:0010634)	1994-01-01	0.612075	0.676362	0	0	1.06484	0.52273	FGF10
hemopoiesis (GO:0030097)	1994-01-01	0.612075	0.676362	0	0	1.06484	0.52273	TPO
regulation of vesicle-mediated transport (GO:0060627)	1996-01-01	0.619831	0.684329	0	0	1.04232	0.498548	HAP1
double-strand break repair via homologous recombination (GO:0000724)	1997-01-01	0.623651	0.687334	0	0	1.03141	0.486993	RAD51AP2
positive regulation of cold-induced thermogenesis (GO:0120162)	1997-01-01	0.623651	0.687334	0	0	1.03141	0.486993	FABP4
regulation of neuron apoptotic process (GO:0043523)	1998-01-01	0.627433	0.689681	0	0	1.02072	0.475777	EPHA7
regulation of peptidyl-serine phosphorylation (GO:0033135)	1998-01-01	0.627433	0.689681	0	0	1.02072	0.475777	NOS1
positive regulation of defense response (GO:0031349)	1998-01-01	0.627433	0.689681	0	0	1.02072	0.475777	AGTR1
positive regulation of stress-activated MAPK cascade (GO:0032874)	1999-01-01	0.631177	0.693188	0	0	1.01026	0.464888	CCL21
positive regulation of protein modification process (GO:0031401)	2/214	0.633542	0.695175	0	0	0.933295	0.425983	ODAM;FGF10
cell-matrix adhesion (GO:0007160)	1/100	0.634884	0.696037	0	0	1	0.454313	CCL21
positive regulation of cell cycle process (GO:0090068)	1/101	0.638553	0.698872	0	0	0.98995	0.444042	EDN3
extracellular structure organization (GO:0043062)	2/216	0.638585	0.698872	0	0	0.924478	0.414628	VIT;COL9A3
positive regulation of intracellular signal transduction (GO:1902533)	5/546	0.640549	0.699145	0	0	0.912792	0.406585	RELN;ADGRV1;MYOC;CCL21;FGF10
external encapsulating structure organization (GO:0045229)	2/217	0.641087	0.699145	0	0	0.920132	0.409082	VIT;COL9A3
regulation of proteasomal ubiquitin-dependent protein catabolic process (GO:0032434)	1/102	0.642186	0.699145	0	0	0.980099	0.434063	FOXF2
regulation of protein catabolic process (GO:0042176)	1/102	0.642186	0.699145	0	0	0.980099	0.434063	GPC3
positive regulation of cell growth (GO:0030307)	1/102	0.642186	0.699145	0	0	0.980099	0.434063	SYT4
positive regulation of cellular protein metabolic process (GO:0032270)	1/102	0.642186	0.699145	0	0	0.980099	0.434063	AGTR1
steroid metabolic process (GO:0008202)	1/104	0.649343	0.706323	0	0	0.96097	0.414941	UGT2B11
activation of GTPase activity (GO:0090630)	1/105	0.652868	0.709541	0	0	0.951681	0.405778	CCL21
regulation of phosphatidylinositol 3-kinase signaling (GO:0014066)	1/106	0.656358	0.712714	0	0	0.94257	0.396869	MYOC
negative regulation of transmembrane receptor protein serine/threonine kinase signaling pathway (GO:0090101)	1/108	0.663232	0.719556	0	0	0.924858	0.379774	SOST
regulation of protein ubiquitination (GO:0031396)	1/109	0.666618	0.721354	0	0	0.916248	0.371573	FOXF2
lipid transport (GO:0006869)	1/109	0.666618	0.721354	0	0	0.916248	0.371573	APOA1
modulation of chemical synaptic transmission (GO:0050804)	1/109	0.666618	0.721354	0	0	0.916248	0.371573	RELN
response to tumor necrosis factor (GO:0034612)	1/110	0.66997	0.724355	0	0	0.907796	0.363592	CCL21
positive regulation of metabolic process (GO:0009893)	1/113	0.679827	0.734377	0	0	0.883345	0.340898	FABP4
cytosolic transport (GO:0016482)	1/116	0.68939	0.743425	0	0	0.86017	0.319939	MAGEL2
regulation of protein-containing complex assembly (GO:0043254)	1/116	0.68939	0.743425	0	0	0.86017	0.319939	SOST
membrane organization (GO:0061024)	2/242	0.699274	0.753435	0	0	0.823232	0.29448	SYT9;FER1L6
positive regulation of cell population proliferation (GO:0008284)	4/474	0.70115	0.75475	0	0	0.83934	0.297993	EDN3;OSR1;ELANE;FGF10
cytoskeleton organization (GO:0007010)	1/120	0.701701	0.75475	0	0	0.831088	0.294412	DES
cellular response to interferon-gamma (GO:0071346)	1/121	0.704702	0.756678	0	0	0.824121	0.288426	CCL21
protein homooligomerization (GO:0051260)	1/121	0.704702	0.756678	0	0	0.824121	0.288426	SCARA5
potassium ion transport (GO:0006813)	1/122	0.707673	0.759217	0	0	0.817268	0.28259	KCNA1
regulation of anatomical structure morphogenesis (GO:0022603)	1/123	0.710614	0.761068	0	0	0.810528	0.276898	KIF1A
cellular response to organic substance (GO:0071310)	1/123	0.710614	0.761068	0	0	0.810528	0.276898	NOS1
fatty acid metabolic process (GO:0006631)	1/124	0.713526	0.763533	0	0	0.803898	0.271345	ACSM2A
protein targeting (GO:0006605)	1/125	0.716408	0.765963	0	0	0.797374	0.265928	HAP1
phosphatidylinositol biosynthetic process (GO:0006661)	1/126	0.719262	0.768358	0	0	0.790955	0.260643	CWH43
positive regulation of macromolecule biosynthetic process (GO:0010557)	1/129	0.727653	0.776659	0	0	0.772299	0.245538	CCL21
regulation of response to external stimulus (GO:0032101)	1/130	0.730394	0.778258	0	0	0.766273	0.240741	AGTR1
G2/M transition of mitotic cell cycle (GO:0000086)	1/130	0.730394	0.778258	0	0	0.766273	0.240741	USH1C
cell cycle G2/M phase transition (GO:0044839)	1/131	0.733108	0.780485	0	0	0.76034	0.236057	USH1C
negative regulation of transcription, DNA-templated (GO:0045892)	8/948	0.736831	0.783783	0	0	0.835993	0.25531	TENM2;MAGEL2;CUX2;TBX22;OSR1;FOSB;ZNF536;ELANE
cellular component assembly (GO:0022607)	2/261	0.738111	0.784176	0	0	0.7621	0.23142	DCX;USH1C
regulation of cell adhesion (GO:0030155)	1/133	0.738454	0.784176	0	0	0.748744	0.227017	EPHA7
protein-containing complex assembly (GO:0065003)	2/267	0.749459	0.794515	0	0	0.744616	0.21475	GRIA1;USH1C
negative regulation of signal transduction (GO:0009968)	2/267	0.749459	0.794515	0	0	0.744616	0.21475	GPC3;SOST
potassium ion transmembrane transport (GO:0071805)	1/139	0.753861	0.798506	0	0	0.715971	0.202296	KCNA1
positive regulation of nucleic acid-templated transcription (GO:1903508)	4/511	0.755151	0.799196	0	0	0.776597	0.218098	FOXF2;IRX6;NOS1;SOST
regulation of gene expression (GO:0010468)	9/1079	0.757405	0.800905	0	0	0.824828	0.229184	CUX2;EDN3;ODAM;TBX22;OSR1;ZNF536;RAG2;VSTM2A;FGF10
regulation of small GTPase mediated signal transduction (GO:0051056)	1/141	0.758793	0.801696	0	0	0.705671	0.194783	RELN
Ras protein signal transduction (GO:0007265)	1/142	0.761223	0.803584	0	0	0.700631	0.191153	AGTR1
plasma membrane bounded cell projection assembly (GO:0120031)	2/278	0.769172	0.811292	0	0	0.714537	0.187523	DNAI2;CCL21
response to cytokine (GO:0034097)	1/150	0.7798	0.821809	0	0	0.662743	0.164836	TIMP4
cellular response to interleukin-1 (GO:0071347)	1/155	0.790673	0.832567	0	0	0.641062	0.150567	CCL21
peptidyl-serine phosphorylation (GO:0018105)	1/156	0.792782	0.834087	0	0	0.636894	0.147891	PCK1
response to lipopolysaccharide (GO:0032496)	1/159	0.798985	0.839907	0	0	0.624706	0.140192	NOS1
double-strand break repair (GO:0006302)	1/164	0.808915	0.849632	0	0	0.605389	0.12838	RAD51AP2
negative regulation of canonical Wnt signaling pathway (GO:0090090)	1/165	0.810842	0.850942	0	0	0.601667	0.126159	SOST
peptidyl-serine modification (GO:0018209)	1/169	0.818357	0.858109	0	0	0.587222	0.117713	PCK1
positive regulation of I-kappaB kinase/NF-kappaB signaling (GO:0043123)	1/171	0.822002	0.861211	0	0	0.580254	0.113737	CCL21
cilium assembly (GO:0060271)	2/314	0.824552	0.86316	0	0	0.630925	0.121715	DNAI2;DCX
mitochondrion organization (GO:0007005)	1/175	0.829076	0.867171	0	0	0.5668	0.106243	HAP1
negative regulation of immune response (GO:0050777)	1/178	0.834197	0.871799	0	0	0.557108	0.100995	AMBP
protein stabilization (GO:0050821)	1/179	0.83587	0.871919	0	0	0.55395	0.0993132	APOA1
regulation of immune response (GO:0050776)	1/179	0.83587	0.871919	0	0	0.55395	0.0993132	AMBP
cellular response to oxygen-containing compound (GO:1901701)	2/323	0.836402	0.871919	0	0	0.612952	0.109502	SLC26A3;SLC5A5
endoplasmic reticulum to Golgi vesicle-mediated transport (GO:0006888)	1/185	0.845561	0.880734	0	0	0.535722	0.0898703	GRIA1
intracellular protein transport (GO:0006886)	2/336	0.852248	0.886961	0	0	0.588701	0.0941205	TRARG1;HAP1
negative regulation of Wnt signaling pathway (GO:0030178)	1/191	0.854682	0.888755	0	0	0.518646	0.081441	SOST
cellular response to tumor necrosis factor (GO:0071356)	1/194	0.859039	0.892545	0	0	0.510506	0.0775667	CCL21
positive regulation of multicellular organismal process (GO:0051240)	2/345	0.862389	0.895097	0	0	0.572989	0.0848304	FABP4;HAP1
neutrophil degranulation (GO:0043312)	3/481	0.862925	0.895097	0	0	0.615572	0.0907524	CFD;FOLR3;ELANE
cellular response to cytokine stimulus (GO:0071345)	3/482	0.863861	0.895326	0	0	0.614256	0.0898925	CNTFR;CCL21;IL19
endomembrane system organization (GO:0010256)	1/199	0.866015	0.896716	0	0	0.497487	0.0715654	FER1L6
neutrophil activation involved in immune response (GO:0002283)	3/485	0.866635	0.896716	0	0	0.610338	0.0873623	CFD;FOLR3;ELANE
regulation of macromolecule metabolic process (GO:0060255)	1/200	0.867368	0.896734	0	0	0.494962	0.0704292	EDN3
neutrophil mediated immunity (GO:0002446)	3/488	0.869359	0.898051	0	0	0.606468	0.0849048	CFD;FOLR3;ELANE
regulation of angiogenesis (GO:0045765)	1/203	0.871347	0.899169	0	0	0.487537	0.0671413	KLK3
cytokine-mediated signaling pathway (GO:0019221)	4/621	0.871877	0.899169	0	0	0.634505	0.0869947	CNTFR;CCL21;IL19;TFF2
positive regulation of cellular process (GO:0048522)	4/625	0.875033	0.90168	0	0	0.630287	0.0841396	RYR2;EDN3;APOA1;FGF10
mitotic cell cycle phase transition (GO:0044772)	1/209	0.878952	0.904973	0	0	0.473328	0.0610714	USH1C
phosphate-containing compound metabolic process (GO:0006796)	1/212	0.882584	0.907967	0	0	0.466527	0.0582696	EPHA7
regulation of cell population proliferation (GO:0042127)	5/764	0.883833	0.908505	0	0	0.643255	0.079434	CHRM1;EDN3;AGTR1;MYO16;FGF10
protein transport (GO:0015031)	2/369	0.886404	0.9104	0	0	0.534858	0.0644944	PPY;LRP1B
regulation of cell growth (GO:0001558)	1/217	0.8884	0.911702	0	0	0.455611	0.053914	AGTR1
transcription, DNA-templated (GO:0006351)	1/221	0.892845	0.915514	0	0	0.447236	0.0506907	PAX1
negative regulation of cell population proliferation (GO:0008285)	2/379	0.895221	0.917198	0	0	0.520403	0.0576009	OGN;MYO16
regulation of I-kappaB kinase/NF-kappaB signaling (GO:0043122)	1/224	0.896063	0.917311	0	0	0.441152	0.048414	CCL21
cilium organization (GO:0044782)	1/228	0.900205	0.920797	0	0	0.43329	0.0455532	DNAI2
negative regulation of cellular process (GO:0048523)	3/566	0.924921	0.945307	0	0	0.520336	0.0406107	APOA1;NOS1;MYO16
regulation of nucleic acid-templated transcription (GO:1903506)	2/430	0.931105	0.950851	0	0	0.457189	0.0326357	TBX22;ZNF536
negative regulation of nucleic acid-templated transcription (GO:1903507)	2/464	0.948218	0.967538	0	0	0.422799	0.0224804	MAGEL2;TBX22
regulation of cellular macromolecule biosynthetic process (GO:2000112)	2/468	0.949944	0.96785	0	0	0.419084	0.0215211	TBX22;ZNF536
regulation of cell cycle (GO:0051726)	1/296	0.95007	0.96785	0	0	0.332254	0.0170179	FGF10
DNA repair (GO:0006281)	1/298	0.951079	0.96809	0	0	0.329983	0.0165515	RAD51AP2
positive regulation of transcription by RNA polymerase II (GO:0045944)	5/908	0.952176	0.96842	0	0	0.536587	0.0262954	BEX1;FOXF2;OSR1;ASXL3;NOS1
positive regulation of transcription, DNA-templated (GO:0045893)	7/1183	0.95519	0.970697	0	0	0.574389	0.0263327	BEX1;FOXF2;IRX6;OSR1;ASXL3;NOS1;SOST
positive regulation of apoptotic process (GO:0043065)	1/310	0.956717	0.97146	0	0	0.316973	0.0140252	EPHA7
protein polyubiquitination (GO:0000209)	1/314	0.958449	0.971643	0	0	0.312858	0.0132772	MAGEL2
cellular macromolecule biosynthetic process (GO:0034645)	1/314	0.958449	0.971643	0	0	0.312858	0.0132772	ALAS2
protein phosphorylation (GO:0006468)	2/496	0.960575	0.972571	0	0	0.394757	0.0158782	RELN;PCK1
transcription by RNA polymerase II (GO:0006366)	1/320	0.960919	0.972571	0	0	0.306879	0.0122338	PAX1
cellular protein localization (GO:0034613)	1/329	0.964352	0.975257	0	0	0.298321	0.0108287	FGF10
positive regulation of cytokine production (GO:0001819)	1/335	0.966472	0.976613	0	0	0.292872	0.00998771	ELANE
negative regulation of cellular macromolecule biosynthetic process (GO:2000113)	2/547	0.974647	0.984079	0	0	0.356871	0.00916441	MAGEL2;TBX22
negative regulation of programmed cell death (GO:0043069)	1/381	0.97906	0.987327	0	0	0.25681	0.00543461	OSR1
regulation of transcription by RNA polymerase II (GO:0006357)	14/2206	0.979441	0.987327	0	0	0.604623	0.01256	TENM2;BEX1;FOXF2;IRX6;OSR1;TFCP2L1;PAX1;CUX2;TBX22;ASXL3;FOSB;ZNF536;NOS1;ELANE
phosphorylation (GO:0016310)	1/400	0.982766	0.989882	0	0	0.244342	0.00424774	EPHA7
protein modification by small protein conjugation (GO:0032446)	1/409	0.984286	0.990615	0	0	0.238841	0.00378306	TRIM50
organelle organization (GO:0006996)	1/420	0.985963	0.991417	0	0	0.232439	0.00328586	DES
organelle assembly (GO:0070925)	1/425	0.986665	0.991417	0	0	0.229639	0.00308275	DNAI2
regulation of intracellular signal transduction (GO:1902531)	1/437	0.988212	0.992174	0	0	0.22318	0.00264658	MYOC
cellular protein modification process (GO:0006464)	4/1025	0.992745	0.995189	0	0	0.375362	0.00273321	SERPIND1;GPC3;APOA1;CHRDL1
negative regulation of apoptotic process (GO:0043066)	1/485	0.992805	0.995189	0	0	0.200548	0.0014482	OSR1
protein ubiquitination (GO:0016567)	1/525	0.995236	0.996828	0	0	0.184856	0.000882801	TRIM50
regulation of transcription, DNA-templated (GO:0006355)	2244-12-01	0.996033	0.996829	0	0	0.502402	0.00199705	MAGEL2;CUX2;FOXF2;TBX22;IRX6;OSR1;FOSB;ZNF536;TFCP2L1;NOS1;SOST;PAX1
regulation of apoptotic process (GO:0042981)	1/742	0.999496	0.999496	0	0	0.129249	6.50953e-05	OSR1
